# Supplementary material for: Efficacy of an herbal formula Guixiong Yimu San in preventing retained placenta and improving reproductive performance in cows
Source: Sci Rep. 2024 Jun 3;14:12673. doi: 10.1038/s41598-024-63521-x (PMC11148155; doi:10.1038/s41598-024-63521-x)
Supplement: Supplementary file 1 — Supplementary Table S1. [file 41598_2024_63521_MOESM1_ESM.xlsx]

## Sheet: Sheet1
Supplementary Table S1 The effect of Herbal powder on the risk of retained placenta in cows from a pilot study
Groups	No. of enrolled cows	Cows with retained placenta	Retained placenta proportion (%)	χ2	p-value
Herbal group	146	6	4.11	7.09	0.008
Control group	158	20	12.66
