# Supplementary material for: Efficacy of an herbal formula Guixiong Yimu San in preventing retained placenta and improving reproductive performance in cows
Source: Sci Rep. 2024 Jun 3;14:12673. doi: 10.1038/s41598-024-63521-x (PMC11148155; doi:10.1038/s41598-024-63521-x)
Supplement: Supplementary file 2 — Supplementary Table S2. [file 41598_2024_63521_MOESM2_ESM.xlsx]

## Sheet: Sheet1
Supplementary Table S2 Baseline demographic characteristics of the enrolled animals
Index	Herbal group （n=591）	Control group（n=598）	p-value
Age (year; IQR)	4.50 (3.60-6.50)	4.40 (3.48-6.30)	0.308
Mean parity (N)	3.13 ± 1.46	3.06 ± 1.46	0.402
BCS (IQR)	3.00（3.00-3.50）	3.00（3.00-3.50）	0.77
Stillbirth rate (n/N)	15 (591)	16 (598)	0.882
Abortion rate (n/N)	13 (591)	15 (598)	0.726
Dystocia rate (n/N)	8 (591)	8 (598)	0.981
IQR, interquartile range; BCS, body condition score
