# Supplementary material for: Efficacy of an herbal formula Guixiong Yimu San in preventing retained placenta and improving reproductive performance in cows
Source: Sci Rep. 2024 Jun 3;14:12673. doi: 10.1038/s41598-024-63521-x (PMC11148155; doi:10.1038/s41598-024-63521-x)
Supplement: Supplementary file 3 — Supplementary Table S3. [file 41598_2024_63521_MOESM3_ESM.xlsx]

## Sheet: Supplementary Table S3
Supplementary Table S3 The datasets generated and/or analysed during the current study
Group 1=herbal group 2=control group	Record No.	Random No.	Parity	Age（year）	Abortion 1 = Abortion 0 = Normal	Dysytocia（Assistance score = 1-5）	Stillbirth 1 = Stillbirth 0 = Normal	BCS (body condition score)	Retained placenta 0 = Normal 1= Petained pacenta	Puerperal metritis 0 = Normal 1=Puerperal metritis	Additional therapeutic antibiotics 0 = Without therapeutic antibiotics 1= Receive therapeutic antibiotics	Days to first service (day)	Services until conception	Days to conception (day)	Cows pregnant at 305 days postpartum 0 = Not Pregnant 1= Pregnant	Day 7 Milk fat(%)	Day 28 Milk fat(%)	Day 7 Milk protein (%)	Day 28 Milk protein (%)	Day 7 SCC（×1000/mL）	Day 28 SCC（×1000/mL）	Day 7 MUN (mg/dL)	Day 28 MUN (mg/dL)	Day 7 Milk yields (kg/d)	Day 14 Milk yields (kg/d)	Day 21Milk yields (kg/d)	Day 28 Milk yields (kg/d)
1	1	0.105399	1	2.5	0	1	0	3	0	0	0	45	1	45	1	4.13	3.47	4.01	3.39	270	60	12.4	13.9	23.7	37.9	36.1	41.2
1	2	0.11043	5	6.4	0	1	0	4	0	0	0	45	1	45	1	3.24	3.74	3.64	3.44	60	10	16.7	11.7	23.9	41.6	44.8	17.7
1	5	0.620058	2	3.3	0	1	0	3	0	0	0	45	1	45	1	3.66	4.68	3.15	3.34	40	100	17.4	11.1	39	46.9	35.6	49.5
1	6	0.240831	3	4.4	0	1	0	2.75	0	0	0	45	1	45	1	4.37	5.12	3.36	3.04	106	10	13.6	15.9	40.1	56.5	46.7	48.1
1	9	0.589151	2	3.7	0	1	0	3.5	0	0	0	45	1	45	1	2.88	5.23	3.47	3.06	50	50	12.9	13.1	40	33	45.7	58.6
1	10	0.196969	3	4.5	0	1	0	3.5	0	0	0	45	1	45	1	4.14	4.25	3.61	3.05	30	10	14.2	14	32.7	41.4	43.8	45.7
1	13	0.133376	3	4.8	0	1	0	2.75	0	0	0	45	1	45	1	6.61	3.94	3.9	3.01	50	10	12.5	13.6	51.8	42.6	56.1	59.8
1	14	0.535181	2	3.3	0	1	0	3	0	0	0	45	1	45	1	5.42	3.4	3.68	3.16	50	50	14.2	11.5	40.4	37	57.2	63.2
1	17	0.659512	1	2.6	0	2	0	3	0	0	0	46	1	46	1	5.04	4.51	3.7	3.75	90	330	17.2	23.2	10.6	43.1	51.3	31.4
1	18	0.932004	1	2.8	0	2	0	3.5	0	0	0	47	1	47	1	6.4	4.61	4.16	3.11	80	10	14.3	14.6	25.3	42.7	52.6	66.2
1	21	0.525659	1	2.4	0	2	0	3	0	0	0	48	1	48	1	3.98	4.32	3.35	2.93	20	10	13.3	13.7	38.8	47.1	53.8	55
1	22	0.126323	2	3.6	0	1	0	2.75	0	0	0	48	1	48	1	3.79	4.58	3.51	3.01	10	10	11.3	12.3	50.6	45.7	48.2	38.2
1	25	0.277013	2	3.4	0	1	0	3	0	0	0	49	1	49	1	4.42	3.18	3.67	3.4	100	30	12.9	12.4	47.3	34.7	37.2	34.9
1	26	0.113955	1	2.6	0	2	0	3	0	0	0	50	1	50	1	4.6	7.37	3.74	3.41	80	40	16.1	13.2	38.4	47.3	63	23.6
1	29	0.733408	2	3.3	0	1	0	3	0	0	0	50	1	50	1	6.46	4.2	4.45	3.06	110	20	15.7	13.9	38.8	55	30.9	56.2
1	30	0.0446926	3	4.3	0	1	0	4	0	0	0	50	1	50	1	4.19	4.04	3.33	3.09	60	20	12.1	8.8	37.3	40.3	32.4	51.8
1	33	0.996278	3	4.4	0	1	0	3	0	0	0	50	1	50	1	5.93	4.15	3.69	2.93	90	50	13.1	12.7	40.7	35.8	11	31.2
1	34	0.982675	2	3.4	0	1	0	4	0	0	0	50	1	50	1	5.13	4.64	3.86	3.31	70	30	12.8	13.2	40.8	49.6	51.7	28.9
1	37	0.48802	1	2.4	0	1	0	2.75	0	0	0	50	1	50	1	4.33	5.56	3.47	3.61	100	20	16.1	14.5	20.3	40.7	60.6	27
1	38	0.978014	3	4.3	0	1	0	2.75	0	0	0	50	1	50	1	3.78	3.51	3.3	3.15	20	70	15.7	9.7	41.2	37.2	49.2	42.2
1	41	0.26348	4	5.5	0	1	0	3.25	0	0	0	50	1	50	1	2.86	5.26	3.32	3.24	140	50	12.1	13.8	34.1	17.3	51	10.8
1	42	0.669348	2	3.7	0	1	0	3	0	0	0	50	1	50	1	4.93	4.02	4.13	2.94	180	240	15	11	25.2	50.6	42.4	46.9
1	45	0.939233	1	2.4	0	1	0	3	0	0	0	50	1	50	1	4.7	4.93	3.54	3.21	90	20	13.2	7.9	22	54	49.4	48.4
1	46	0.612868	3	4.2	0	1	0	3	0	0	0	50	1	50	1	6.51	5.15	3.93	3.1	40	20	13.5	12.9	42.2	28.9	26.9	44.6
1	49	0.268479	4	5.3	0	1	0	3	0	0	0	51	1	51	1	4.79	3.2	3.19	3.06	260	20	16.8	11.6	37.2	46.1	31.8	42.8
1	50	0.270084	2	3.3	0	1	0	2.75	0	0	0	51	1	51	1	6.08	4.19	3.57	3.56	150	20	10	13.8	54.5	53.2	54	42.7
1	53	0.520768	3	4.4	0	1	0	2.75	0	0	0	51	1	51	1	3.48	4.19	3.18	4.15	50	50	14.4	15.6	28.4	48.3	50.3	34.7
1	54	0.0606882	3	4.4	0	2	0	3	0	0	0	51	1	51	1	3.11	5.16	3.26	3.69	60	20	13.1	14.4	20.1	50.8	53.2	23
1	57	0.331935	1	2.4	0	1	0	3	0	0	0	51	1	51	1	3.76	4	3.32	2.99	40	80	15	15.5	36.3	65.5	50.9	33.7
1	58	0.0240947	1	2.6	0	3	1	3	0	0	0	51	1	51	1	4.22	4.75	3.69	3.35	100	10	14.6	12.3	26.3	43.4	36.4	52.6
1	61	0.140574	3	4.3	0	1	0	4	0	0	0	51	1	51	1	4.52	2.13	3.6	3.27	70	10	10.7	11.9	42.8	53.2	33	37.3
1	62	0.19594	2	3.4	0	1	0	3	0	0	0	51	1	51	1	3.34	2.85	3.37	3.29	120	490	11.6	12.6	40.9	28.8	50.6	34.5
1	65	0.56504	1	2.3	1	1	0	3.5	0	0	0	51	1	51	1	3.94	4.28	3.4	3.09	70	20	16.7	10.6	30.8	30.6	47.9	30.9
1	66	0.958275	2	3.3	0	1	0	4	0	0	0	51	1	51	1	5.63	4.43	3.93	3.03	100	20	14.1	9.6	27.6	54.9	59.1	35.4
1	69	0.866044	2	3.3	0	1	0	3	0	0	0	51	1	51	1	3.03	4.55	3.08	3.14	110	20	15	12	18.5	43.7	62.6	51.9
1	70	0.106525	3	4.3	0	1	0	4	0	0	0	51	1	51	1	4.01	1.52	3.31	3.4	30	100	16.4	10.5	38	39.2	46.6	56.2
1	73	0.870725	3	4.4	0	1	0	3	0	0	0	51	1	51	1	5.02	4.8	3.94	3.49	280	30	14.6	12.2	42	41.5	58.1	39.6
1	74	0.100303	2	3.4	0	1	0	4	0	0	0	51	1	51	1	3.53	3.02	3.64	3.17	140	40	15.5	13.2	25.3	60.2	43	27.5
1	77	0.370351	4	5.3	0	1	0	3	0	0	0	51	1	51	1	6.36	4.36	3.71	3.31	60	100	12.1	11.5	34.2	49.6	27.6	34.6
1	78	0.928501	2	3.3	0	1	0	2.75	0	0	0	51	1	51	1	5.83	7.05	4.06	2.84	30	120	15.5	14.4	40.9	36.6	19.6	43.1
1	81	0.562367	4	5.6	0	1	0	3	0	0	0	51	1	51	1	4.82	6.7	3.83	3.51	30	280	18.8	14.5	37.5	29.4	23.3	52.3
1	82	0.352453	5	7.5	0	1	0	3.5	0	0	0	52	1	52	1	3.81	5.02	3.54	3.48	40	240	12.7	15.9	37.8	18	10.8	63.9
1	85	0.905525	5	6.7	0	1	0	3.5	0	0	0	52	1	52	1	3.66	3.79	3.45	2.99	70	70	15.5	10.9	55	47.9	38.1	61.6
1	86	0.0176866	1	2.4	0	1	0	3.5	0	0	0	52	1	52	1	3.18	4.4	3.4	3.68	150	20	14	13.9	50.7	28.8	15.3	19.7
1	89	0.154309	3	4.3	0	1	0	3.5	0	0	0	52	1	52	1	3.62	3.69	3.19	2.88	30	290	15.2	6.9	34.8	48.2	18.2	39.1
1	90	0.281142	1	2.3	0	1	0	3	0	0	0	52	1	52	1	4.27	4.65	3.59	3.65	30	10	11.2	14.9	19.8	44.5	20.2	29.2
1	93	0.312406	6	7.8	0	1	0	3	0	0	0	52	1	52	1	6.39	5.26	3.18	3.73	410	40	12.1	16.1	13.1	42.2	13	44.7
1	94	0.208532	1	2.4	0	1	0	3.5	0	0	0	52	1	52	1	4.36	5.59	3.94	3.74	100	60	13.8	14.6	29.5	24.5	39.3	42.8
1	97	0.642166	1	2.3	0	3	0	3	1	1	1	52	1	52	1	3.22	3.25	3.21	2.88	20	20	10.6	10.5	28.9	45.1	14.9	51.7
1	98	0.045337	5	6.3	0	1	0	2.75	0	0	0	52	1	52	1	4.37	8.56	4.18	3.3	138	50	10.5	13.7	25.2	44.9	18.8	41.5
1	101	0.253592	3	4.4	0	1	0	2.75	0	0	0	52	1	52	1	6.18	4.72	3.86	3.26	180	200	7.3	11.8	47.8	39.2	43.2	49.2
1	102	0.183014	1	2.5	0	1	0	3.25	0	0	0	52	1	52	1	6.13	4.24	3.36	3.71	110	300	14	14.6	27.9	50.7	49.3	32.6
1	105	0.71229	3	4.5	0	1	0	3	0	0	0	52	1	52	1	4.54	6.18	3.91	3.89	110	300	14.5	16.2	28.7	48.6	53	38.7
1	106	0.229817	2	3.4	0	1	0	3	0	0	0	52	1	52	1	3	4.55	3.04	3.35	20	10	16.3	10.9	29.5	43.2	41	34.9
1	109	0.701865	4	5.5	0	1	0	3.5	0	0	0	52	1	52	1	5.16	3.25	3.95	3.35	110	30	12.4	13.4	46.8	25.8	45.9	17.9
1	110	0.508636	2	3.4	0	1	0	3.5	0	0	0	53	1	53	1	5.59	7.27	3.87	3.19	30	40	12.6	12.6	30.5	25.8	57.1	63.8
1	113	0.618409	5	7.4	0	1	0	3	0	0	0	53	1	53	1	5.13	7.67	3.33	2.79	170	140	14.7	10.6	28.6	21.1	57.8	58
1	114	0.673299	3	4.4	0	1	0	3.5	0	0	0	53	1	53	1	5.84	3.97	3.87	2.98	40	10	12.4	12.5	41.2	33.8	49.7	54.8
1	117	0.0182398	2	3.3	0	1	0	3	0	0	0	53	1	53	1	4.39	4.35	3.57	3.28	70	30	13.3	12.5	44.2	26.1	46.4	43.6
1	118	0.176106	1	2.4	0	1	0	3	0	0	0	53	1	53	1	5.29	3.96	3.99	3.28	100	70	9.8	14.3	43.1	30.1	60.4	55.9
1	121	0.688959	1	2.6	0	1	0	3	0	0	0	53	1	53	1	3.29	5.05	3.55	3.16	30	10	12	10.3	18.8	24.4	43.8	63.3
1	122	0.502486	1	2.4	0	1	0	3	0	0	0	53	1	53	1	4	5.17	3.55	3.1	60	50	18.2	13.7	47.6	31.9	59.5	44.2
1	125	0.754077	3	4.7	0	2	0	3.5	0	0	0	53	1	53	1	4.58	7.89	3.58	2.91	30	20	11.7	10.3	41.2	47.7	47.7	36.9
1	126	0.462137	3	4.4	0	2	0	3	0	0	0	53	1	53	1	4.52	3.84	3.41	3.31	120	100	14	11	39.3	53.1	38	37.2
1	129	0.974926	1	2.4	0	1	0	3	0	0	0	53	1	53	1	5.37	4.39	4.25	3.34	30	10	15.1	15.9	23.2	52.7	32.7	42
1	130	0.0756681	1	2.6	0	3	1	3	1	1	1	53	1	53	1	3.17	4.75	3.28	3.12	20	30	14.1	13.9	20.6	43.4	35	18.5
1	133	0.615713	1	2.4	0	1	0	3.5	0	0	0	53	1	53	1	2.27	4.66	3.31	3.2	50	20	11.9	9.5	17	49.7	28.8	29.3
1	134	0.0657431	5	7.3	0	1	0	3	0	0	0	54	1	54	1	3.77	4.19	3.47	3.58	50	40	15.2	11.5	23	39.3	26.2	33.9
1	137	0.386956	3	4.7	0	2	0	3	0	0	0	54	1	54	1	4.91	6.28	4.07	3.21	260	193	15.7	16.5	22.3	44.2	46.9	41.9
1	138	0.481361	3	4.5	0	1	0	3.5	0	0	0	54	1	54	1	2.86	3.66	3.63	2.91	340	520	14.2	10.1	18	33.4	63.2	46.4
1	141	0.939212	1	2.5	0	1	0	3	0	0	0	54	1	54	1	5.02	4.39	3.61	3.12	30	30	9.4	13.7	37.8	29.4	51	31.9
1	142	0.256131	2	3.6	1	1	0	3	0	0	0	54	1	54	1	3.75	6.84	3.26	3.45	160	220	12.1	12.2	42.8	15.5	58.5	8
1	145	0.87317	1	2.5	0	1	0	3.25	0	0	0	54	1	54	1	3.41	3.54	3.57	3.85	110	190	12.2	10.6	30.3	47.3	51.2	35.3
1	146	0.711383	4	5.5	0	1	0	3.25	0	0	0	54	1	54	1	2.08	6.99	3.51	3.09	300	380	10.1	12.8	18.6	33.2	49.7	37.5
1	149	0.52134	2	3.7	0	1	0	3	0	0	0	54	1	54	1	5.08	5.59	3.62	3.16	60	80	12.9	13.5	23.6	42	49.7	17.5
1	150	0.88885	4	5.5	0	1	0	3.5	0	0	0	54	1	54	1	4.94	4.98	3.85	3.22	240	20	8.5	11.4	42.5	24.2	46.9	17.7
1	153	0.00910728	2	3.6	0	1	0	3	0	0	0	54	1	54	1	5.47	4.5	3.77	3.49	20	80	10.2	12.2	41.1	40.9	46.3	35.8
1	154	0.562137	3	4.5	0	1	0	3	0	0	0	54	1	54	1	5.56	4.33	3.47	3.34	30	280	10.6	9.7	30.9	41.5	36.1	31.8
1	157	0.332487	3	4.5	0	1	0	3.5	0	0	0	54	1	54	1	5.51	7.85	3.83	3.16	70	10	10.9	13.7	44.4	30.7	60.7	30.9
1	158	0.59161	5	6.5	0	2	0	3	0	0	0	54	1	54	1	4.38	5.85	3.69	2.93	120	30	14.1	13.2	42.5	45.6	55.7	60.1
1	161	0.607143	1	2.4	0	2	0	2.75	0	0	0	54	1	54	1	4.11	3.8	3.41	2.94	80	20	17.4	8.7	38.4	56.8	29.9	53
1	162	0.473101	3	4.5	0	1	0	3	0	0	0	54	1	54	1	6.76	3.34	3.35	3.01	40	20	10.7	14.5	37	46.2	38.3	45.8
1	165	0.397049	5	7.8	0	1	0	2.75	0	0	0	54	1	54	1	5.55	5.43	3.64	3.22	110	10	11.6	13.4	22.6	48.6	55.7	42.6
1	166	0.315677	3	4.3	0	1	0	3.25	0	0	0	54	1	54	1	3.06	5.41	2.99	3.26	30	50	12.1	18	43.1	45.4	30.9	39.9
1	169	0.792611	5	6.3	0	1	0	2.75	0	0	0	54	1	54	1	5.61	4.72	3.83	3.09	110	30	13.2	14.6	54.8	15.2	13.6	52.2
1	170	0.0375102	3	4.3	0	1	0	4	0	0	0	54	1	54	1	4.49	5.84	3.73	3.24	110	40	12	13.8	43.9	33.3	41.5	44.4
1	173	0.183199	2	3.4	0	1	0	3	0	0	0	54	1	54	1	5.37	4.92	3.41	2.87	460	20	12.8	13.3	29.9	28.4	48.6	49.4
1	174	0.700693	1	2.3	0	1	0	3.5	0	1	1	54	1	54	1	5.42	3.91	3.67	3.1	40	10	16	12.3	32.9	33.2	45.6	62.4
1	177	0.770431	2	3.3	0	1	0	4	0	0	0	54	1	54	1	6.17	3.69	3.39	2.96	120	20	14.9	11.2	25.1	28.9	41.8	55.1
1	178	0.49125	2	3.6	0	1	0	3	0	0	0	54	1	54	1	4.44	4.62	3.8	3.23	90	90	14.7	16.7	18.8	45.4	58.3	47.6
1	181	0.864657	6	7.6	0	1	0	3.5	0	0	0	54	1	54	1	4.76	3.74	3.74	3.29	80	20	15.3	15.8	22.6	30.1	43.3	49.6
1	182	0.67823	3	4.7	1	1	0	2.75	0	0	0	54	1	54	1	4.28	4.11	3.82	3.63	60	230	13.6	13.8	14.3	41.9	34.3	44
1	185	0.489456	1	2.5	0	1	0	2.75	0	0	0	55	1	55	1	6.97	5.19	3.6	3.33	230	30	16.2	16.7	15.9	15.5	39.6	64.5
1	186	0.645204	5	6.5	0	1	0	3	0	0	0	55	1	55	1	4.28	4.24	4.22	3.15	30	20	9.2	13.3	29.2	40.7	37.2	39
1	189	0.631192	2	3.6	0	1	0	2.75	0	0	0	55	1	55	1	8.43	3.5	3.6	3.01	120	30	10.4	13.9	55	24.3	51.7	49.7
1	190	0.315957	1	2.4	0	2	0	3	0	0	0	55	1	55	1	5.89	5.2	3.45	3.18	30	40	17.3	11.1	35.3	50.4	47.6	53.4
1	193	0.297567	3	4.7	0	2	0	3.25	0	0	0	55	1	55	1	3.62	4.24	3.93	3.18	240	30	11.2	16.7	29.9	53.7	24.1	70.9
1	194	0.974424	4	5.5	0	1	0	3	0	0	0	55	1	55	1	5.9	4.05	3.74	3.05	90	20	14.7	14	16.7	35.7	26.4	31.8
1	197	0.589254	1	2.5	0	1	0	3.25	0	0	0	55	1	55	1	5.57	7.64	3.61	3.26	130	450	12.7	11.4	21.7	56.8	36.8	25.2
1	198	0.678886	3	4.6	0	1	0	3	0	0	0	55	1	55	1	5.23	4.97	4.32	3.43	170	20	12.9	10.3	10.8	50.6	31.2	19.6
1	201	0.621416	3	4.4	0	1	0	3.5	0	0	0	55	1	55	1	5.27	3.94	3.87	3.4	90	20	11.5	15.2	14.4	26	34.7	41.7
1	202	0.636809	1	2.4	0	1	0	3	0	0	0	55	1	55	1	6.08	4.16	3.44	3.13	40	10	13.1	14.4	33.4	24.1	17.3	56.7
1	205	0.219345	1	2.6	0	1	0	3	0	0	0	55	1	55	1	4.24	4.22	3.77	3.53	120	80	15.4	15	12.5	18.4	31.3	43.2
1	206	0.969302	5	6.8	0	1	0	3	0	0	0	55	1	55	1	6.01	2.93	3.95	2.74	40	20	11.9	11.7	33.3	33.2	49.9	62.4
1	209	0.511069	5	6.4	0	1	0	3.5	0	0	0	55	1	55	1	5.51	3.57	3.47	2.98	70	40	19.7	13.8	38.8	48.8	7.3	68.5
1	210	0.378359	3	4.4	0	1	0	3	0	0	0	55	1	55	1	6.57	4.28	3.6	3.3	40	30	16.8	12.3	34.9	44.4	46.5	29.1
1	213	0.184098	3	4.3	0	2	0	2.75	0	0	0	55	1	55	1	6.14	4.11	3.57	3.36	50	430	11.6	9.5	40.3	36.8	54.3	38.9
1	214	0.659541	2	3.7	0	1	0	2.75	0	0	0	55	1	55	1	4.48	3.29	3.83	2.77	40	60	15	9	18.1	52.1	47.5	32.6
1	217	0.880154	3	4.3	0	1	0	2.75	0	0	0	55	1	55	1	5.87	4	3.66	3.31	215	10	12.9	18.6	21.9	47.1	61.4	22
1	218	0.57823	3	4.9	0	1	0	3	0	0	0	55	1	55	1	4.06	3.41	3.69	4.42	100	140	12.6	18.5	25.6	35.5	40.3	27.7
1	221	0.00505189	3	4.5	0	1	0	3	0	0	0	55	1	55	1	5.85	5.55	3.42	3.1	10	40	14.9	16	41.3	24.4	20.2	54.4
1	222	0.815203	6	7.6	0	1	0	3.5	0	0	0	55	1	55	1	5.61	3.99	3.97	2.98	100	180	10	10.4	20.2	23.9	53.7	44.1
1	225	0.678304	1	2.5	0	1	0	3.5	0	0	0	55	1	55	1	4.74	3.94	3.34	2.92	140	40	9.2	14.9	47.4	14.7	35.9	46.8
1	226	0.607752	3	4.3	0	1	0	3	0	0	0	55	1	55	1	4.21	3.88	3.79	3.56	280	30	14.8	13.6	37.5	43	38.7	48.7
1	229	0.91731	2	3.4	0	1	0	3.5	0	0	0	55	1	55	1	4.66	4.03	3.38	2.99	200	20	14.9	11.4	42.4	46.8	29.3	55.8
1	230	0.0967107	5	6.3	1	1	0	3	0	0	0	55	1	55	1	5.66	4.71	4.27	3.02	50	110	15.3	11.1	34.5	49.2	32.1	60
1	233	0.305008	2	3.3	0	1	0	3	0	0	0	55	1	55	1	6.41	5.09	3.75	2.93	370	40	17.8	14.5	40	43.7	36.5	63.6
1	234	0.123835	5	7.5	0	1	0	3.5	0	0	0	55	1	55	1	6.79	4.34	3.58	3.39	90	20	17.4	14.2	35.2	43.6	21.5	51.8
1	237	0.423689	5	6.7	0	1	0	3.5	1	1	1	55	1	55	1	4.93	4.05	4.2	2.93	370	70	10.6	15.1	19.6	39.8	32.6	58.4
1	238	0.862377	1	2.5	0	1	0	3.5	0	0	0	55	1	55	1	4.81	3.92	3.35	3.42	110	50	13.2	12.7	31.2	35.9	55.8	54.5
1	241	0.891796	3	4.4	0	1	0	3.25	0	0	0	55	1	55	1	4.21	5.72	4.01	3.17	910	30	7	15.4	29.3	39.9	41.6	51.9
1	242	0.713155	3	4.9	0	1	0	3	0	0	0	55	1	55	1	6.08	4.27	3.6	2.91	160	50	15.2	12.8	38.7	46.2	31.7	48.1
1	245	0.732209	1	2.5	0	1	0	2.75	1	0	1	55	1	55	1	6.07	6.01	3.46	3.29	260	30	12.6	12.8	39.6	57.1	64.4	43.5
1	246	0.389353	3	4.4	0	1	0	3.25	0	0	0	55	1	55	1	5.23	4.25	3.55	3.08	50	50	15.7	12.7	42.6	29	55.4	33.3
1	249	0.0497485	3	4.7	0	1	0	3	0	0	0	56	1	56	1	6.89	5	3.43	3.04	60	90	15.1	12.4	48.8	29.4	21.6	39.5
1	250	0.696241	1	2.5	0	1	0	3	0	0	0	56	1	56	1	4.9	3.74	3.77	3.29	20	40	11.1	11.1	41.9	33.4	36.1	30.6
1	253	0.715114	6	7.8	0	1	0	3.5	0	0	0	56	1	56	1	4.6	6.28	3.29	3.14	510	70	14.6	13.8	58.7	45.1	35.9	48.8
1	254	0.171712	3	4.4	0	1	0	3	0	0	0	56	1	56	1	5.01	4.29	3.44	3.21	100	30	14.5	12.1	36	34.7	38.3	62
1	257	0.12779	1	2.5	0	2	0	3	0	0	0	56	1	56	1	4.01	5.36	3.69	2.94	60	50	16.7	11.9	27.4	48.9	28.4	45.1
1	258	0.499142	2	3.6	0	1	0	3.5	0	0	0	56	1	56	1	5.68	4.22	3.74	3.22	60	20	15	12.2	42.5	41.9	42.3	52.5
1	261	0.910798	5	7.4	0	1	0	3	0	0	0	56	1	56	1	5.68	6.9	3.5	2.77	80	60	13.1	17.8	47.8	43.5	45.4	16.8
1	262	0.422506	2	3.3	0	1	0	3	0	0	0	56	1	56	1	6.75	5.7	3.87	3.53	80	110	13.1	12.9	45.2	49.9	42.9	29.1
1	265	0.467639	6	7.8	0	1	0	3.25	0	0	0	56	1	56	1	6.62	4.72	3.44	3.36	60	10	14.8	14.6	43.5	32.7	15.7	42.9
1	266	0.179267	3	4.3	0	1	0	3.25	0	0	0	56	1	56	1	3.9	7.8	3.66	2.74	130	124	11.4	12.2	14.1	27.1	54.1	46.4
1	269	0.560576	2	3.3	0	2	0	3	0	0	0	56	1	56	1	7.65	5.21	3.5	3.14	390	10	13	11.3	18.1	32.9	48.4	53.6
1	270	0.39899	2	3.4	0	1	0	2.75	0	0	0	56	1	56	1	6.15	5	3.69	2.81	50	30	13.9	12.4	43.8	37	42.6	71.3
1	273	0.114568	3	4.3	0	1	0	4	0	0	0	56	1	56	1	5.25	5.44	3.68	3.24	50	30	15.4	15.4	30.2	45	51	50.3
1	274	0.810634	1	2.3	0	1	0	3	0	0	0	56	1	56	1	5.02	4.28	3.87	2.96	120	10	11.1	15.1	15.7	34.7	50	55.2
1	277	0.2912	1	2.6	0	1	0	3	0	0	0	56	1	56	1	4.76	4.18	3.97	3.11	160	20	13.2	12.6	34.6	51.7	59	50.8
1	278	0.914487	1	2.4	0	1	0	4	0	0	0	56	1	56	1	5.23	4.64	3.82	3.15	90	20	16.7	13.5	36.4	45.2	50.5	43.7
1	281	0.314058	1	2.5	0	1	0	3	0	0	0	56	1	56	1	5.48	5.8	3.5	3.37	150	30	12.7	16.1	32.8	45.5	40.5	38.8
1	282	0.0890315	2	3.4	0	1	0	4	0	0	0	56	1	56	1	5.59	4.68	2.99	3.43	60	20	14	15.2	20.8	59	40.5	30.4
1	285	0.394086	2	3.4	0	1	0	3	0	0	0	56	1	56	1	6.95	4.88	3.13	3.17	50	60	13.1	15	50.5	33.8	24	36.5
1	286	0.0801225	1	2.3	0	1	0	2.75	0	0	0	56	1	56	1	9.26	5.39	3.44	3.68	100	20	19.7	13.4	40.9	37.9	33.3	27.1
1	289	0.424057	1	2.4	0	1	0	2.75	0	0	0	56	1	56	1	6.01	6.24	3.9	3.12	470	20	16	16.2	29.4	25.7	35.8	38.5
1	290	0.695588	3	4.5	0	1	0	3	0	0	0	56	1	56	1	5.77	4.28	3.73	2.86	20	80	14.5	16.8	47.3	30.2	61.6	61.1
1	293	0.680072	2	3.5	0	1	0	3	0	0	0	56	1	56	1	6.03	7.14	3.54	3.48	40	280	14.4	13.7	29.8	32	27.6	31.4
1	294	0.63347	1	2.8	0	1	0	3	0	0	0	56	1	56	1	4.34	6.39	3.75	3.17	130	40	14.9	14.4	20.6	30.9	26.9	42.9
1	297	0.920285	1	2.6	0	1	0	3.5	1	1	1	56	1	56	1	5.99	3.9	4.19	3.07	150	210	11.7	15.1	7.1	45.1	36.7	30.2
1	298	0.911489	1	2.4	0	1	0	3.5	0	0	0	56	1	56	1	6.85	5.2	3.43	3.19	70	20	27	11.2	31.9	46.8	34.3	32.6
1	301	0.0393962	3	4.3	0	1	0	3.5	0	0	0	56	1	56	1	6.62	4.55	3.17	3.16	420	10	13.3	10.1	47.9	31.9	31.5	67
1	302	0.0616753	1	2.3	0	1	0	3	0	0	0	56	1	56	1	6.4	5.24	3.77	3.32	210	20	15.5	10.6	42.6	33.9	43.5	30.2
1	305	0.329662	5	6.8	0	1	0	3	0	0	0	56	1	56	1	6.41	3.89	3.5	3.26	40	60	16.2	12	40.7	50.8	56.5	34.1
1	306	0.765438	1	2.4	0	1	0	3.5	0	0	0	56	1	56	1	5.31	4.73	3.5	3.23	50	120	13.2	10.8	45.5	45.7	44.8	47.6
1	309	0.347764	2	3.4	0	1	0	3.5	0	0	0	56	1	56	1	5.09	6.6	3.38	3.19	70	40	14.3	11.2	32.8	33.9	43.8	36.6
1	310	0.081122	3	4.5	0	1	0	3	1	1	1	56	1	56	1	5.2	3.35	3.41	3.02	60	80	17.8	11.3	30.5	22	18.8	48.3
1	313	0.910647	3	4.6	0	1	0	3	0	0	0	56	1	56	1	4.65	4.88	3.09	3.24	110	20	12.8	14.9	32.2	22.5	59.1	50.3
1	314	0.696767	3	4.3	0	1	0	2.75	0	0	0	56	1	56	1	5.68	5.18	3.35	3.18	140	80	13.6	14.8	29.6	30.9	53.1	61.5
1	317	0.565445	5	6.5	0	1	0	3	0	0	0	56	1	56	1	5.75	6.29	3.37	2.74	110	30	12.9	15.3	31.6	39.4	33	52.9
1	318	0.460324	3	4.6	0	1	0	3.25	0	0	0	56	1	56	1	4.9	3.32	3.77	3.2	50	20	16.2	10.4	43.7	27.7	35	54.1
1	322	0.663519	5	6.5	0	1	0	3	0	0	0	56	1	56	1	5.98	5.34	3.48	3.14	20	320	15.6	12.1	34.7	54.4	12.3	63.9
1	323	0.81438	3	4.6	0	1	0	3.25	0	0	0	56	1	56	1	5.3	4.45	3.45	2.8	40	20	10.9	11.6	44.9	32.4	34.2	54.5
1	326	0.85189	1	2.5	0	2	0	4	0	0	0	57	1	57	1	6.39	5.48	3.4	3.12	40	50	13.5	11.2	52.2	39.1	42.7	47
1	327	0.124104	1	2.5	0	1	0	3	0	0	0	57	1	57	1	8.5	4.93	3.78	2.85	70	20	13.8	7.8	35.1	50.6	55.5	52.6
1	333	0.812656	5	7.2	0	2	0	3.5	0	0	0	57	1	57	1	5.83	5.06	3.62	3.24	90	40	14.3	8	48.7	38	37.6	49.2
1	334	0.69102	3	4.8	0	1	0	4	0	0	0	57	1	57	1	5.47	4.01	3.53	3.06	290	20	9.5	12.8	46	38.3	42.9	46.9
1	337	0.947903	4	5.3	0	1	0	3.5	0	0	0	57	1	57	1	5.77	4.69	3.23	3.08	80	60	12.3	7.3	51.9	30.9	51	47.2
1	338	0.265171	2	3.5	0	1	0	3.5	0	0	0	57	1	57	1	5.85	5.95	3.35	3.54	50	20	12.9	11.5	28.4	33.3	21.6	39.1
1	346	0.831671	1	2.5	0	1	0	3.5	0	0	0	57	1	57	1	6.36	5.89	3.23	3.41	80	50	9.4	12.6	32.6	31.3	52	43.3
1	347	0.0155683	1	2.5	0	1	0	3.5	0	0	0	57	1	57	1	6.59	5.87	3.74	3.69	350	50	19.1	14.2	26	56.5	41.6	29.6
1	350	0.635065	1	2.4	0	1	1	3	0	1	1	57	1	57	1	5.38	5.98	3.6	3.48	80	20	15.7	14.7	40.8	38.3	56	29.1
1	351	0.765498	2	3.6	0	1	0	3	0	0	0	57	1	57	1	4.9	3.03	3.69	3.37	30	30	11.2	11.8	37.9	43.7	25.2	46.2
1	356	0.945385	3	4.8	0	1	0	3.5	0	0	0	57	1	57	1	5.28	6.15	3.46	3.43	60	50	11.8	13.2	50.4	35.3	44.6	30.6
1	357	0.344691	2	3.4	0	2	0	3.5	0	0	0	57	1	57	1	4.2	3.52		3.31	0	20		12.6	37.9	27.6	14.3	29.1
1	360	0.159235	3	4.3	0	1	0	3	0	0	0	57	1	57	1	5.1	7.7	3.22	3.86	380	410	12.3	17.8	40.4	22.9	44	29.4
1	361	0.574983	1	2.5	1	2	0	3.5	0	0	0	57	1	57	1	8.2	6.47	3.58	3.33	140	60	13.5	13.1	55	37.9	34.5	46.9
1	366	0.382611	2	3.8	0	1	0	3	0	0	0	57	1	57	1	5.4	5.57	4.48	2.92	243	20	12.9	13.6	29.6	25	41.8	49.4
1	367	0.725291	5	6.9	0	1	0	3	0	0	0	57	1	57	1	5.89	6.47	3.57	3.08	50	80	11.9	12.2	22	17.8	49.5	42.2
1	370	0.541348	5	7.4	1	1	0	3	0	0	0	57	1	57	1	6.51	3.72	3.12	3.12	180	50	13.2	12.8	39.3	31.5	34.5	56.5
1	371	0.548681	3	4.4	0	1	0	3.5	0	0	0	57	1	57	1	5.62	4.64	3.5	3.31	200	30	11.4	12.9	19.8	22.6	18.2	61.1
1	376	0.0220447	2	3.3	0	1	0	3	0	0	0	57	1	57	1	2.28	4.96	3.13	3.53	320	10	13.4	10.8	35.4	41.4	27.2	52.2
1	377	0.382618	1	2.4	0	1	0	3	0	0	0	57	1	57	1	6.3	4.46	3.55	3.2	40	450	11.7	10.3	32.1	44.3	35.1	36.6
1	380	0.869876	1	2.6	0	1	0	3	0	1	1	57	1	57	1	3.49	4.66	3.44	3.17	160	20	13.7	16	25.4	52.8	39.4	43.7
1	381	0.724818	4	5.5	0	1	0	3.5	0	0	0	57	1	57	1	4.83	3.67	2.98	3.31	70	60	12.5	12.4	33.1	48	17.8	31.5
1	386	0.926963	3	4.4	0	1	0	3.5	0	0	0	57	1	57	1	5.29	7.45	3.93	3.29	30	60	16.5	9.6	37.5	61.4	35.9	24.8
1	387	0.799981	3	4.4	0	1	0	3	0	0	0	57	1	57	1	6.96	4.84	3.42	3.08	20	150	15	13.6	25.2	37.9	31.2	51.1
1	390	0.672473	5	6.8	0	1	0	3	0	0	0	58	1	58	1	6.77	4.04	3.51	3.29	20	20	17	14.4	20.3	43.3	29	50.3
1	391	0.951853	5	6.8	0	1	0	3	0	0	0	58	1	58	1	5.46	5.05	3.73	4.21	90	190	16.4	14	10.8	40.1	26.1	19
1	394	0.746917	6	7.8	0	1	0	3.5	0	0	0	58	1	58	1	4.07	5.54	4.32	3.64	140	290	16	13.3	26.5	36.1	29	29.9
1	395	0.319342	2	3.4	0	1	0	3	0	0	0	58	1	58	1	6.36	4.09	4.1	3.14	110	20	14.6	11	26.6	26.2	35	37.8
1	398	0.632839	2	3.4	0	1	0	3	0	0	0	58	1	58	1	3.02	5.51	3.19	3.16	160	70	13.2	14.6	19.5	28.2	44	36.7
1	399	0.142314	5	6.8	0	1	0	3.5	0	0	0	58	1	58	1	5.31	4.65	3.85	2.71	50	540	14.8	11.3	24.8	41.5	35.3	51.9
1	403	0.62492	4	5.5	0	1	0	3	0	0	0	57	1	58	1	5.74	5.27	3.69	3.32	120	20	13.9	9.4	32.4	19.8	38.2	41.7
1	404	0.170671	5	7.2	0	2	0	3	0	0	0	58	1	58	1	3.32	5.49	3.23	2.92	10	20	15.6	10.6	21.5	32	44	56.2
1	407	0.424906	1	2.5	0	2	0	3.25	0	0	0	58	1	58	1	6.55	3.91	3.92	3.32	60	20	13.3	8.8	36.8	34	53.8	30.6
1	408	0.0802619	1	2.5	0	1	0	3.25	0	0	0	58	1	58	1	4.86	4.79	3.05	3.26	40	30	15.1	9.8	32.7	35.9	31.3	44.8
1	412	0.166525	3	4.3	1	2	0	2.75	0	0	0	58	1	58	1	6.88	4.38	2.98	3.05	60	60	11.5	17.2	12.1	34.6	52	61.4
1	413	0.511148	3	4.7	0	1	0	3	0	0	0	59	1	59	1	3.54	5.5	3.3	2.84	80	460	15.8	12.1	16.4	47.3	19.9	34.6
1	416	0.165134	4	5.5	0	1	0	3.5	0	0	0	59	1	59	1	4.64	3.64	3.51	3.27	10	30	12	11.9	13.4	25.1	30	27
1	417	0.462808	5	6.8	0	1	0	3	0	0	0	59	1	59	1	5.41	4.06	3.13	3.2	170	30	14.4	11.9	23	41.1	53.9	39.2
1	421	0.000122856	1	2.4	0	1	0	3	0	0	0	59	1	59	1	4.25	6.45	3.44	3.63	80	20	13.2	13.3	15.7	39.5	51.5	32.5
1	422	0.690995	5	7.5	0	1	0	3.5	0	0	0	59	1	59	1	4.95	5.11	3.88	3.63	20	70	10.7	12.4	17.1	27.8	38.8	40.9
1	425	0.89922	1	2.6	0	1	0	3	0	0	0	59	1	59	1	7.9	5.78	3.44	3.62	109	490	15.9	10.8	39.3	35.1	34.1	36.1
1	426	0.465605	4	5.4	0	1	0	2.75	0	0	0	59	1	59	1	4.51	4.61	3.46	3.39	60	120	14.1	15.4	32	47.7	49.6	60.3
1	431	0.859969	2	3.3	0	1	0	3	0	0	0	59	1	59	1	4.64	3.82	3.35	3.23	220	70	14.4	16.6	36.9	32.7	44.9	20.8
1	432	0.740443	3	4.4	0	1	0	2.75	0	0	0	59	1	59	1	5.97	3.71	3.88	3.63	50	30	10.6	10.7	30.6	14.4	55.5	3.3
1	435	0.934605	1	2.4	0	1	0	3	0	0	0	59	1	59	1	6.14	4.34	3.5	3.37	200	30	11.2	12.6	17.4	34.9	53.3	50.3
1	436	0.75868	3	4.5	0	1	0	3.25	0	0	0	60	1	60	1	5.96	4.81	3.26	3.03	10	40	12.1	8.6	36.2	21.7	46.3	43.5
1	440	0.0623363	3	4.7	0	1	0	2.75	1	0	1	60	1	60	1	5.24	4.15	3.86	3.11	50	163	14.6	11	22	30.1	44.1	56.4
1	441	0.28211	3	4.7	0	1	0	2.75	0	0	0	60	1	60	1	6.74	4.12	3.7	3.21	220	10	15.1	13.1	18.5	17.9	39.2	48.8
1	444	0.139907	1	2.8	0	1	0	3	0	0	0	60	1	60	1	5.72	3.95	3.33	3.04	70	10	15.5	13	20.5	21.8	36.5	38.8
1	445	0.978445	1	2.5	0	1	0	2.75	0	0	0	60	1	60	1	4.47	4.5	3.24	2.72	30	50	11	11.2	27.6	44.6	50.6	50.1
1	450	0.266574	5	6.5	0	1	0	3	0	0	0	60	1	60	1	4.59	6.05	3.43	3.3	40	40	12.6	15.2	28.3	49.1	40.8	39.5
1	451	0.378192	3	4.6	0	1	0	3.25	0	0	0	60	1	60	1	5.44	4.56	2.8	3.06	20	40	11.7	16.2	34	56.6	42	38
1	454	0.914899	3	4.5	0	1	0	3	0	0	0	60	1	60	1	5.76	3.45	3.32	3.34	116	50	14.6	11.7	31.5	26.2	47.4	32.5
1	455	0.699897	3	4.4	0	1	0	3.25	0	0	0	60	1	60	1	7.72	4.02	4.06	3.3	100	290	14.7	15.3	23.6	35.7	42.4	32.7
1	463	0.787584	3	4.7	0	1	0	3	0	0	0	60	1	60	1	5.09	2.29	3.87	3.56	60	70	12.1	11.4	19.9	22	48.2	31.2
1	464	0.286834	2	3.7	1	1	0	3.5	0	0	0	60	1	60	1	5.92	4.67	3.45	3.36	195	20	19	12	31.1	25	34.1	43.4
1	467	0.143472	2	3.4	0	1	0	3	0	0	0	60	1	60	1	6.63	5.94	3.13	3.38	30	20	15.4	16	24.3	32	44.8	38.5
1	468	0.143126	4	5.6	0	1	0	3	0	0	0	60	1	60	1	6.95	8.41	3.93	3.59	240	230	13.5	17.3	35.7	32.7	19.9	48.5
1	472	0.594909	3	4.9	0	1	0	3	0	0	0	60	1	60	1	4.07	4.39	3.17	3.62	40	20	12.4	13.5	30.9	26.1	43.9	42.5
1	473	0.383916	4	5.5	0	1	0	3.5	0	0	0	60	1	60	1	3.59	4.54	3.25	3.11	40	310	12.5	15.1	36.6	8	21.2	30.2
1	476	0.484013	2	3.5	0	1	0	3	0	0	0	60	1	60	1	4.49	6.8	4.45	2.9	220	70	13.2	13.4	33.3	34.4	48.2	59.7
1	477	0.154869	2	3.3	0	1	0	2.75	0	0	0	60	1	60	1	6.55	5.88	3.29	2.98	60	30	14.4	10.1	37.6	38.6	49.9	61.3
1	482	0.229807	2	3.4	0	1	0	2.75	0	0	0	60	1	60	1	5.16	3.99	3.28	3.08	10	40	11	10.8	48.6	44.5	40.8	37.3
1	483	0.422834	3	4.7	0	1	0	2.75	0	0	0	60	1	60	1	3.6	6.9	3.48	3.23	20	50	9.2	10.6	23.9	34.5	53.8	49
1	486	0.29582	1	2.4	0	1	0	3	0	0	0	61	1	61	1	4.19	4.09	3.69	3.01	20	20	11.5	11.7	30.2	50.5	53.7	64.1
1	487	0.0507131	4	5.5	0	3	1	3	0	1	1	61	1	61	1	3.08	3.83	3.61	3.05	40	30	13.1	12.5	20.4	52.3	51.1	25.1
1	490	0.861112	4	6.8	0	1	0	3.5	0	0	0	61	1	61	1	5.73	3.87	3.82	3.36	110	20	14.6	13.2	20.7	43.5	50.6	53.6
1	491	0.265947	5	6.8	0	2	0	3.5	0	0	0	61	1	61	1	3.1	3.19	3.93	3.01	60	20	13	12.3	42.2	35.2	60.2	52.2
1	494	0.359326	1	2.4	0	1	0	2.75	0	0	0	61	1	61	1	3.77	2.88	3.15	3.09	130	40	13.6	10.5	16.9	47.9	31.6	35.1
1	495	0.357438	3	4.7	0	2	0	3.5	0	0	0	62	1	62	1	4.59	4.69	3.17	3.32	30	40	13.7	13.2	41.8	49.6	31.2	54.2
1	498	0.998029	5	7.3	0	1	0	3	0	0	0	62	1	62	1	4.87	4.78	3.88	3.14	160	150	23.3	11.7	34.9	49.2	41.2	21.9
1	499	0.767608	5	6.4	0	1	0	3	0	0	0	63	1	63	1	4.46	3.57	3.43	3.41	30	20	13.9	11.6	28.7	32.9	26.6	35.3
1	502	0.305867	3	4.4	0	1	0	3	0	0	0	63	1	63	1	4.75	4	3.47	3.49	60	70	13.8	14.5	31.4	25.6	56.4	25.3
1	503	0.821981	2	3.3	0	2	0	3	0	0	0	63	1	63	1	3.91	3.08	3.36	3.48	10	100	11.6	10.9	30.2	58.4	17.2	17.3
1	506	0.756168	4	5.3	0	1	0	3.5	1	0	1	63	1	63	1	4.02	4.13	3.13	3.19	1080	30	12.4	10.5	25.7	33.7	27.6	56
1	507	0.62143	2	3.3	0	1	0	3	0	0	0	63	1	63	1	4.12	4.02	3.39	3.1	90	50	17	12	34.3	38.3	26.5	50.4
1	510	0.894175	4	6.5	0	1	0	3	0	0	0	63	1	63	1	3.36	4.6	3.1	3.23	40	340	16.6	13.6	26.8	24.9	44.7	26
1	511	0.0148609	5	7.3	0	1	0	3.25	0	0	0	63	1	63	1	4.5	4.12	3.33	3.2	40	20	11.9	12.3	19.6	40.6	32.6	33.2
1	514	0.979641	3	4.7	0	2	0	3	0	0	0	63	1	63	1	3.81	6.8	3.33	3.21	150	90	9.6	12	28.9	28.4	51.6	25
1	515	0.638898	3	4.8	0	1	0	3.5	0	0	0	64	1	64	1	4.98	3.5	4.08	3.29	70	30	13.3	10.6	37.5	55.4	44.1	22
1	518	0.0917056	2	3.6	0	1	0	3	0	0	0	64	1	64	1	6.6	3.58	4.04	3.25	410	20	10.9	9.5	34.1	47.4	31	45.6
1	519	0.143377	1	2.4	0	1	0	3	0	0	0	64	1	64	1	6.13	5.37	3.96	3.09	90	40	14.3	13	34.1	38.3	38.3	38.7
1	522	0.565509	2	3.6	0	1	0	3.25	0	0	0	64	1	64	1	5.57	5.18	4.13	2.62	130	10	13.1	11.6	37.9	33.4	33.7	50.6
1	523	0.321848	3	4.3	0	1	0	3.25	0	0	0	64	1	64	1	4.85	5.99	3.77	3.13	230	10	7.7	12.2	43.4	54.8	30.7	41.9
1	526	0.651056	3	4.3	0	1	0	3	0	0	0	64	1	64	1	4.12	3.83	3.38	3.44	20	360	13.7	11.8	33.5	45.8	36	39.8
1	527	0.926195	4	5.5	0	1	0	2.75	1	0	1	64	1	64	1	5.8	3.82	4.1	3.17	310	30	11.5	8.5	19.9	22.2	47.9	45.2
1	530	0.204209	2	3.7	0	1	0	2.75	0	0	0	64	1	64	1	5.4	3.85	3.36	3.54	70	10	14.6	10.2	27.5	54.5	63	52.2
1	531	0.22325	5	6.3	0	1	0	4	0	0	0	65	1	65	1	7.97	3.97	3.94	3.43	150	60	19.2	11.6	41.1	50.3	53.4	18.7
1	534	0.318412	3	4.4	0	2	0	3	0	0	0	65	1	65	1	6.28	4.13	3.76	3.36	180	80	15.2	15.9	25.9	47.2	49	48
1	535	0.387475	3	4.3	0	1	0	3	0	0	0	65	1	65	1	5.01	6.3	3.99	2.86	80	20	13.6	13.5	29.9	41.1	19.8	15.9
1	538	0.939107	2	3.4	0	1	0	4	0	0	0	65	1	65	1	5.66	3.96	3.79	3.3	109	30	9.3	11.6	51.3	22.4	50.3	46.1
1	539	0.243166	2	3.4	0	1	0	3	0	0	0	65	1	65	1	6.01	4.11	4.04	3.25	90	20	12.1	12	42.7	18.1	32.7	41.7
1	542	0.108317	2	3.3	0	2	1	4	0	0	0	65	1	65	1	5.65	3.79	3.56	3.01	70	230	13.6	15	20.1	52.4	42.4	28.4
1	543	0.26163	5	6.3	0	1	0	3	0	0	0	65	1	65	1	5.8	5.77	3.95	8.49	50	540	14.9	15.2	18.5	24.2	21.6	36.6
1	546	0.234164	3	4.5	0	2	0	2.75	0	0	0	65	1	65	1	4.18	5.16	3.78	3.99	110	30	12.6	11.2	13.3	24	18.7	47.7
1	547	0.468275	3	4.5	0	1	0	3	0	0	0	65	1	65	1	6.86	5.18	3.96	6.82	340	170	15.9	21.4	30.6	49.9	33	46.7
1	550	0.154754	3	4.5	0	1	0	3	0	0	0	65	1	65	1	5.71	4.48	3.56	3.45	740	30	9.1	11.4	37	46.6	49.8	54.5
1	551	0.268785	5	7.3	0	1	0	4	1	1	1	65	1	65	1	4.16	4.67	3.62	3.12	520	180	12	15.6	14.1	25.3	38.6	28.1
1	554	0.567466	3	4.3	0	2	0	2.75	0	0	0	66	1	66	1	3.81	3.96	3.65	4.14	140	340	8	14.4	53.8	45.4	32.1	47.9
1	555	0.583229	2	3.3	0	1	0	3	0	0	0	66	1	66	1	4.38	2.09	3.87	3.35	190	10	12.7	15.4	25	42.2	28.1	56.1
1	558	0.605108	3	4.4	0	1	0	3	0	0	0	66	1	66	1	5.87	3.81	3.46	3.63	70	230	10.6	15.8	26.1	36.6	47.4	31.4
1	559	0.547116	2	3.3	0	1	0	3	0	0	0	66	1	66	1	8.62	3.56	4	3.59	60	370	12.5	14.2	35.9	37.6	30.6	29.5
1	562	0.215571	1	2.4	0	2	0	4	0	0	0	45	2	66	1	3.39	4.81	3.99	3.55	90	530	14.5	11.7	36.8	16.5	43.6	26.9
1	563	0.686181	3	4.5	0	1	0	3	0	0	0	66	1	66	1	6.1	2.63	3.27	3.57	30	60	15.7	10.4	4.6	57.2	31.6	29.4
1	566	0.257906	3	4.5	0	1	0	3.5	0	0	0	66	1	66	1	5.06	3.74	3.5	3.4	340	30	10.9	10.8	30.6	37.4	33	32.3
1	567	0.763624	3	4.7	0	1	0	3	0	0	0	66	1	66	1	4.95	4.58	3.4	3.1	30	90	11.4	13.8	28.4	60.1	34.3	35
1	570	0.554919	3	4.7	0	1	0	3	0	0	0	66	1	66	1	8.42	4.5	4.17	3.51	140	20	13.3	10.7	17.9	53.5	28.3	22.5
1	571	0.107856	3	4.4	0	1	0	3.5	0	0	0	68	1	68	1	6.89	4.32	3.53	2.98	190	70	17.7	14.9	28.3	26	17.1	23.1
1	574	0.092969	4	5.5	0	1	0	3	0	0	0	68	1	68	1	4.9	3.71	4.01	3.18	120	30	9.9	11.8	14.1	9.5	19.9	35.5
1	575	0.733897	3	4.7	0	1	0	3	0	0	0	46	2	68	1	4.88	4.82	4.01	3.56	130	520	9.7	11.8	35.4	33.8	43.3	33.5
1	578	0.48229	3	4.5	0	1	0	3.5	0	0	0	69	1	69	1	3.82	4.61	3.79	3.46	130	130	11.5	12.1	37.4	23.7	43.5	49.6
1	579	0.223027	1	2.4	0	1	0	3.5	0	0	0	69	1	69	1	4.04	4.56	3.3	3.5	170	50	8.4	15.3	44.2	47.4	62.3	49
1	582	0.290477	1	2.6	0	2	0	3.5	0	0	0	69	1	69	1	4.63	3.63	3.7	3.37	20	40	10.7	14.2	42.6	39	43.8	43.2
1	583	0.301073	1	2.4	0	1	0	3.5	0	0	0	69	1	69	1	5.46	4.44	3.43	3.44	930	60	12.8	15.5	40.5	21.1	55.8	43.4
1	586	0.780252	5	6.5	0	2	0	3	0	0	0	69	1	69	1	6.22	3.9	3.8	3.41	50	290	15.7	13.6	26.1	42.8	39.6	51.5
1	587	0.786901	1	2.5	0	1	0	3	0	0	0	46	2	69	1	5.52	5.08	3.71	4.57	200	370	11.2	17.6	36.8	53.4	30.2	49.7
1	590	0.128265	4	5.5	0	1	0	3	0	0	0	45	2	70	1	4.84	4.61	3.57	3.49	50	80	11.7	11.9	27.4	47.7	28.2	48.7
1	591	0.0772881	3	4.4	0	1	0	3	0	0	0	70	1	70	1	5.43	5.47	4.49	3.46	90	60	14.5	15.7	12	60.6	27.2	20.3
1	594	0.509291	2	3.3	0	1	0	3.5	0	0	0	70	1	70	1	5.37	4.41	4.44	3.66	80	50	8.8	13.5	18.9	53.4	26	53.2
1	595	0.707439	1	2.5	0	1	0	3.5	0	0	0	70	1	70	1	4.7	6.43	3.59	3.32	30	60	14.3	13	27	48.2	26.4	38.5
1	598	0.0843413	1	2.4	0	1	0	3	0	0	0	70	1	70	1	5.89	4.16	3.9	3.42	90	20	10.7	9.6	15.6	42.9	52.3	18.7
1	599	0.11341	1	2.7	0	2	0	3.5	0	0	0	70	1	70	1	5.49	5.13	3.55	4.07	270	50	8.3	13.8	44.7	34.3	15.3	33.4
1	602	0.174081	1	2.4	0	2	0	3	0	0	0	70	1	70	1	5.33	6.58	3.61	4.94	420	270	16.9	18.9	14.9	21.8	38.5	49.7
1	603	0.734954	2	3.3	0	1	0	3	0	0	0	70	1	70	1	3.05	7.65	3.77	3.83	220	370	10.5	15.3	13.5	38.9	37	36
1	606	0.805318	1	2.4	0	2	0	2.75	0	1	1	70	1	70	1	5.11	5.52	3.52	4.02	20	30	9.9	12.5	23.7	31.4	50.4	50.2
1	607	0.0950705	2	3.6	0	1	0	3	0	0	0	51	1	51	1	4.28	2.81	4.24	3.31	430	190	17.4	10.8	24.4	30.7	58	56.8
1	610	0.979975	2	3.6	0	1	0	3	0	0	0	71	1	71	1	5.03	7.31	3.78	3.28	50	60	11.8	11.6	27.4	19.7	27.6	60.8
1	611	0.426208	1	2.4	0	1	0	3.5	0	0	0	45	1	71	1	5.38	4.76	3.78	3.63	60	130	11.4	14.1	24	19.6	36.8	70.5
1	614	0.248186	5	6.4	0	1	0	3	0	0	0	71	1	45	1	4.05	3.48	3.45	2.93	40	30	8.6	16	27.5	59.4	24.3	59.8
1	615	0.727045	5	7.3	0	1	0	3	0	0	0	71	1	71	1	6.65	4.32	4.25	3.02	60	218	14.6	10.4	30.3	42.7	48.4	66.1
1	618	0.68566	5	6.8	0	1	0	3.5	0	0	0	71	1	71	1	5.26	4.1	3.4	3.29	60	230	10.9	9.5	33.6	25.6	23.3	65.5
1	619	0.841339	3	4.5	0	1	0	3	0	0	0	71	1	71	1	5.99	4.59	3.62	8.53	50	770	11	21.5	41.3	35	46.2	40.4
1	622	0.906962	5	7.8	0	1	0	2.75	0	0	0	71	1	71	1	5.6	4.77	4.13	3.48	40	50	12.8	11.9	36.5	47.9	27.5	56
1	623	0.582452	3	4.7	0	2	0	3.25	0	0	0	56	1	56	1	4.73	2.33	3.5	3.21	40	240	10.9	10.7	19.4	45	42	32.8
1	626	0.107361	1	2.5	0	1	0	3.25	0	0	0	71	1	71	1	3.05	4.73	3.96	3.26	30	20	11.4	16.4	24.2	48.7	33.9	41.1
1	627	0.464018	3	4.9	0	1	0	3	0	0	0	71	1	71	1	4.48	4.93	4.64	3.37	670	20	14.3	11.6	31.2	36.7	46	36.5
1	630	0.508581	3	4.5	0	1	0	3	1	0	1	72	1	72	1	3.98	4.34	4.64	3.68	270	180	13.2	15.4	6.6	34.1	47.6	36.5
1	631	0.340247	4	6.2	0	1	0	3	0	0	0	72	1	72	1	4.82	4.05	3.96	3.65	50	190	10.8	13.3	26.4	38.2	22.3	31.2
1	634	0.684347	5	6.4	0	1	0	4	0	0	0	72	1	72	1	4.9	3.85	3.44	3.36	210	10	8.8	8.7	39.1	31.7	33.9	40.8
1	635	0.0598135	5	6.5	0	1	0	3	0	0	0	72	1	72	1	7.12	4.41	3.36	3.52	40	120	10.9	11.6	42	28	24.8	33.2
1	638	0.409115	1	2.5	0	1	0	2.75	0	0	0	72	1	72	1	4.66	8.42	3.16	2.91	80	630	7.7	10.6	26.8	49.7	40.7	33.8
1	639	0.026953	3	4.5	0	1	0	3.5	0	0	0	72	1	72	1	5.07	3.49	3.12	3.46	50	200	9	13.2	21.3	33.3	41.2	27.8
1	642	0.801058	3	4.5	0	1	0	2.75	0	1	1	72	1	72	1	5.21	4.28	3.79	3.36	170	70	14.6	10	21	34.7	39	52
1	643	0.777822	3	4.3	0	1	0	4	0	0	0	51	2	51	1	4.92	6.97	2.88	4.09	300	140	11.1	9.6	19.4	35.5	41.3	56.7
1	646	0.197635	5	6.7	0	1	0	3	0	0	0	73	1	73	1	5.34	4.6	3.24	3.98	800	70	10.6	12.4	45.5	36.6	30.2	73.9
1	647	0.464794	5	6.4	0	1	0	4	0	0	0	46	1	46	1	3.99	3.59	3.08	3.83	20	190	15.3	13.1	31.6	45.9	47.8	46
1	650	0.221082	5	7.7	0	2	0	3	0	1	1	73	1	73	1	4.33	4.42	3.36	7.73	290	590	14.1	17.6	53.9	34.9	47.1	47.7
1	651	0.748632	5	6.8	0	1	0	3	0	0	0	73	1	73	1	4.83	6.27	3.56	3.3	960	240	12.1	12.9	34	31.2	45.1	54.1
1	654	0.631663	4	5.4	0	1	0	3.5	0	0	0	51	2	73	1	2.39	4.77	3.52	3.31	200	20	9.6	11.5	11.1	28.8	38.6	34.3
1	655	0.590095	3	4.3	0	2	0	3	0	0	0	51	2	73	1	5.81	4.81	3.13	3.54	150	550	10.7	11.1	42.4	38.8	35	26.5
1	658	0.224644	5	7.3	0	1	0	3	0	0	0	74	1	74	1	3.73	4.22	2.95	3.3	100	40	12.5	13	38.4	53	33.9	22.1
1	659	0.666382	2	3.6	0	1	0	3	0	0	0	74	1	74	1	4.09	4.75	3.81	4.02	240	50	14.2	12.6	24.3	33.6	34.6	34.8
1	662	0.410982	3	4.4	0	1	0	4	0	0	0	74	1	74	1	5.6	2.73	4.18	2.92	30	30	13.4	9.8	28.9	27.7	42.8	40.4
1	663	0.509995	4	5.5	0	1	0	4	0	0	0	74	1	74	1	3.32	4.38	3.48	3.4	90	180	12.8	13.9	28.1	46	44.3	37.6
1	666	0.822408	5	7.5	0	1	0	2.75	0	0	0	48	1	48	1	3.5	3.77	2.93	3.11	150	240	10.8	9.4	42.5	29.4	40.2	43.9
1	667	0.367587	3	4.5	0	2	0	3	0	1	1	74	1	74	1	3.12	4.38	3.02	3.11	60	10	15.5	12.9	40.2	16.7	42.3	41.5
1	670	0.765243	2	3.5	0	2	0	4	0	0	0	50	1	50	1	4.79	5.09	3.35	3.23	670	120	10	12.2	45.4	33.8	45.1	57.1
1	671	0.470388	3	4.4	0	1	0	3	0	0	0	74	1	74	1	2.18	3.81	3.2	2.93	20	10	8.1	8.6	19.8	42.9	26.5	52.8
1	674	0.882875	5	6.3	0	1	0	4	0	0	0	74	1	74	1	5.61	3.69	3.13	2.99	30	20	11	9.3	48.8	57.9	43.5	19.2
1	675	0.0802097	4	6.2	0	1	0	3	0	0	0	75	1	75	1	2.9	3.27	3.14	3.3	160	10	8.2	6.6	38.7	25.1	62.3	44.1
1	678	0.75921	2	3.6	0	1	0	3.5	0	0	0	51	2	75	1	4.37	4.52	3.43	3.56	30	150	12.1	8.3	26.8	36.2	43.8	43
1	679	0.0378427	4	5.5	0	1	0	3	0	0	0	75	1	75	1	4.37	3.88	3.26	3.11	50	40	12.6	8.4	26	43	55.8	30.7
1	682	0.139223	4	5.4	0	2	0	3.5	0	1	1	75	1	75	1	5.21	4.45	3.32	2.89	570	40	14.2	10.2	43.3	20.5	39.6	65.2
1	683	0.0604242	2	3.6	0	1	0	3	0	0	0	53	2	75	1	3.77	4.48	3.76	3.16	50	30	15	9.1	44.3	29.8	30.2	43.2
1	686	0.541728	3	4.6	0	1	0	3	0	0	0	75	1	75	1	4.98	3.53	3.06	3.12	150	10	10.6	9.5	39.6	44.8	28.2	38.5
1	687	0.128088	5	7.8	0	2	0	2.75	0	0	0	45	1	45	1	4.53	6.43	3.42	3.8	60	380	11.7	14.6	30.1	36.4	27.2	26.8
1	690	0.76075	3	4.4	1	2	0	3	0	0	0	75	1	75	1	4.85	6.71	3.56	3.78	220	360	11.7	13.7	24.2	51.7	26	40.1
1	691	0.795977	3	4.6	0	1	0	2.75	0	0	0	75	1	75	1	4.66	2.77	3.15	3.36	30	40	11.4	7.7	32.7	45.5	26.4	42.4
1	694	0.0615124	3	4.3	0	1	0	3	0	0	0	51	2	75	1	4.15	5.17	3.66	3.15	90	730	12.3	7.6	17.7	60.9	52.3	62.5
1	695	0.387539	2	3.5	0	1	0	3.5	0	0	0	60	1	60	1	5.49	5.37	2.72	3.05	670	30	12.1	6	35.8	37.8	15.3	51.7
1	698	0.589002	2	3.9	0	2	0	3	0	0	0	60	1	60	1	4.78	3.58	2.87	3.07	30	40	13.7	7.7	46.7	41.6	38.5	47
1	699	0.374063	5	7.6	0	1	0	3.5	0	0	0	75	1	75	1	4.82	6.63	3.35	2.99	40	120	11	10.8	32.6	32.9	37	29.6
1	702	0.0619098	3	4.7	0	1	0	2.75	0	0	0	53	2	75	1	4.9	4.66	3.88	3.79	160	50	13.4	13.6	37.3	22.6	50.4	25.6
1	703	0.639802	5	7.5	0	1	0	2.75	0	0	0	54	2	75	1	5.15	5.03	4.02	2.89	97	100	7.2	8.1	37.5	17.3	58	59.7
1	706	0.42788	2	3.6	0	1	0	3.5	0	0	0	55	2	55	1	6.08	3.44	3.07	3.4	190	350	15.6	5.9	46.5	28.1	27.6	53.6
1	707	0.791533	4	5.8	0	1	0	3	0	0	0	54	2	76	1	4.06	4.09	3.71	3.32	140	320	13.9	8.9	40.5	34.7	36.8	49.6
1	710	0.472513	3	4.4	0	1	0	3.5	0	0	0	56	2	76	1	3.47	4.45	3.17	3.35	20	310	10.1	7.8	16.4	32.1	49.9	49.5
1	711	0.952151	5	6.3	0	1	0	4	0	0	0	53	2	76	1	5.57	6.02	3.44	3.03	190	130	9.9	8.6	21.3	18.5	60	12.8
1	714	0.806417	6	7.8	0	1	0	4	0	0	0	53	2	76	1	3.32	4.43	3.46	3.67	70	30	13.5	9.2	24.9	30.9	31.6	35.6
1	715	0.466422	5	7.3	0	1	0	3.5	0	1	1	55	2	77	1	4.57	4.08	3.45	2.81	0	80		10.3	39.6	41.1	51.1	41.5
1	718	0.717285	3	4.3	0	2	1	4	0	1	1	55	2	77	1	7.43	4.11	3.09	2.97	110	10	9.9	8	25.3	30.2	50.6	57.3
1	719	0.536409	1	2.5	0	1	0	3	0	0	0	54	2	77	1	4.31	4.79	3.32	2.95	50	30	14	13.4	29.6	45.4	60.2	41.3
1	722	0.312437	3	4.6	0	2	0	4	0	0	0	56	2	77	1	4.07	4.43	3.44	3.11	30	30	12.4	12.4	39.4	49.9	31.6	55.7
1	723	0.196393	1	2.5	0	1	0	2.75	0	0	0	55	2	77	1	5.06	3.82	3.86	4.17	50	440	10.6	13.3	42.7	42.1	31.2	6.7
1	726	0.20978	4	5.5	0	1	0	3	0	0	0	58	2	78	1	4.8	6.54	3.26	3.22	40	340	14.6	12.5	37.2	26	41.2	38.6
1	727	0.261308	5	7.1	0	1	0	4	0	0	0	55	2	78	1	4.28	5.2	2.95	3.06	20	80	11.9	9.9	28.8	51.1	26.6	48
1	730	0.966386	3	4.3	0	1	0	4	0	0	0	54	2	78	1	6.25	3.43	2.84	2.91	20	60	8.8	6.9	39.5	26.3	56.4	62
1	731	0.280859	3	4.5	0	1	0	3.5	0	0	0	51	2	78	1	4.13	3.69	3.34	2.77	40	60	11.2	6.7	45.8	30.6	17.2	54.6
1	734	0.947335	2	3.7	0	1	0	3	0	0	0	54	2	78	1	5.25	4.49	3.74	3.44	30	690	11.9	8.8	20.3	46.3	27.6	5.2
1	735	0.832588	1	2.5	0	2	1	3.5	0	0	0	60	2	79	1	3.51	4.36	3.34	3.14	251	570	11.4	8.7	35.2	52.6	26.5	57.3
1	738	0.0318318	4	6.2	0	1	1	3	0	0	0	55	2	79	1	6.75	6.13	2.98	4.11	70	30	9.7	11.7	37.1	46.9	44.7	20.3
1	739	0.842924	2	3.6	0	2	0	4	0	0	0	55	2	79	1	6.59	3.3	3.7	3.07	670	20	16.1	7.4	44.6	53.6	32.6	15.3
1	742	0.688583	5	7.3	0	1	0	3.5	0	0	0	49	1	49	1	3.95	4.75	3.48	3.08	30	10	13.4	10.6	37.3	33.2	51.6	66.9
1	743	0.906205	6	5	0	2	0	2.75	0	0	0	54	2	80	1	3.39	3.93	3.11	3.15	124	30	10.8	10.3	43.7	15.9	44.1	41.2
1	746	0.294744	3	4.8	0	1	0	4	0	0	0	55	2	81	1	3.57	3.61	2.97	2.87	40	150	6.7	9.1	28.6	51.9	31	57.3
1	747	0.830145	3	4.8	0	1	0	3	0	0	0	56	2	81	1	4.34	3.19	2.85	3.03	70	330	9.7	12.4	36.9	51.9	38.3	59.7
1	750	0.879677	3	4.3	0	1	0	4	0	0	0	60	2	81	1	3.77	5.02	3.03	2.97	30	40	9.9	14.8	8.4	38.8	33.7	18.5
1	751	0.65569	5	7.4	0	1	0	3.5	0	0	0	51	2	81	1	4.32	4.91	3.57	3.65	140	30	13.2	7.8	39.5	33	30.7	40.8
1	754	0.308985	5	6.5	0	1	0	3	0	1	1	54	2	81	1	5.79	3.92	3.7	2.96	30	600	8.7	8.5	29.9	24.7	36	52.2
1	755	0.914187	2	3.5	0	1	0	3	0	0	0	62	2	81	1	4.67	6.22	3.67	3.78	160	50	15.2	16.8	23	40.9	47.9	16.2
1	758	0.513637	2	3.8	0	3	0	2.75	1	0	1	56	2	82	1	5.03	4.89	3.35	3.33	60	40	15.3	12.5	37.3	23.2	63	43.6
1	759	0.833284	1	2.5	0	1	0	3.5	0	0	0	61	2	82	1	5.67	5.4	3.97	3.68	90	130	13.8	14.8	20.6	32.3	53.4	64.4
1	762	0.481311	2	3.7	0	1	0	3	0	0	0	55	2	83	1	4.09	5.9	3.8	3.15	70	140	9.9	15.1	37.4	9.1	49	48.7
1	763	0.136569	5	7.1	0	1	0	4	0	1	1	60	2	83	1	5.05	3.72	3.34	3.18	50	250	13.4	12.4	36.8	43.1	19.8	55.6
1	766	0.312089	2	3.5	0	1	0	2.75	0	0	0	60	2	84	1	6.88	5.62	3.8	3.66	70	180	11.9	15.1	24.3	28.5	50.3	24.8
1	767	0.892484	3	4.3	0	1	0	3.5	0	0	0	57	2	84	1	7.16	5.16	3.55	3.29	50	148	10.5	13.8	40.7	39.1	42.5	33.6
1	770	0.51427	3	4.6	0	1	0	4	1	0	1	57	2	84	1	4.03	8.89	4.09	3.2	40	30	5.4	15.8	35	25.5	22.7	15.7
1	771	0.90597	4	6.2	0	1	0	3	1	1	1	55	2	84	1	7.66	6.25	3.87	3.06	280	250	9.6	15.5	37.8	46.5	39.8	41.5
1	774	0.560905	4	5.8	0	1	0	3	0	0	0	53	2	85	1	4.7	5.79	3.59	3.81	70	330	11.7	15.5	40.2	36.1	34.8	47.5
1	775	0.208294	3	4.8	0	1	0	3	0	0	0	55	2	85	1	6.65	5.02	3.65	3.57	80	20	7.4	17.4	29.3	30	47	40.8
1	778	0.273496	2	3.6	0	2	0	4	1	1	1	56	2	85	1	5.15	5.09	3.81	3.41	40	80	10.8	17.1	40.1	35.7	53.6	62
1	779	0.671394	1	2.5	0	1	0	2.75	0	0	0	71	2	85	1	5.04	3.53	3.81	3.15	101	180	11.3	12.2	35	42.2	50.5	64.4
1	782	0.972872	4	5.5	0	1	0	3.5	1	0	1	57	2	86	1	6.01	4.7	3.8	3.28	40	140	10.8	14.2	44.8	45.7	32.7	33
1	783	0.603663	2	3.6	0	1	0	4	0	0	0	64	2	86	1	4.71	5.02	3.54	3.42	30	20	8.1	14	50.8	38.2	42.4	48.1
1	786	0.755283	5	7.1	0	1	0	3	1	1	1	52	2	87	1	4.7	4.53	3.82	3.27	40	490	13.6	14.6	25.2	51.4	21.6	34.9
1	787	0.440874	4	7	0	1	1	3.5	0	0	0	58	3	87	1	5.5	5.56	3.51	3.4	30	140	10.9	15.1	39.6	25.7	18.7	31.9
1	790	0.517806	3	4.4	0	1	0	4	0	0	0	61	2	88	1	4.75	3.72	3.2	3.22	10	70	10	14.9	44	42.1	33	27.8
1	791	0.189501	3	4.6	0	1	0	2.75	0	0	0	60	2	88	1	3.94	4.97	3.57	3.36	310	150	8.5	15.5	47	14.4	49.8	43.7
1	794	0.440711	3	4.8	0	1	0	3.5	0	0	0	64	2	89	1	5.88	5.11	3.58	3.44	80	30	16	16.8	39.2	17.6	38.6	35.9
1	795	0.50995	5	6.5	0	1	0	2.75	0	0	0	66	2	89	1	3.99	2.04	3.2	3.2	40	10	14	10.7	45.9	14	32.1	58.3
1	798	0.999254	5	7.7	0	1	0	3	0	0	0	54	2	90	1	4.37	4	3.16	3.81	80	140	14.8	13.7	21.6	38.5	28.1	51.2
1	799	0.672445	4	5.3	0	1	0	2.75	0	0	0	58	2	91	1	5.31	4.26	3.71	3.23	370	60	16.3	14.9	16.2	35.4	47.4	30.4
1	802	0.405923	4	5.5	0	1	0	3.5	0	0	0	55	3	91	1	5.55	4.49	3.16	3.05	110	40	14.7	12.5	19.7	45.4	30.6	36.5
1	803	0.17405	5	7	0	1	0	4	0	0	0	67	1	67	1	4.31	5.32	3.28	3.47	50	200	15.2	14.2	41.1	39.8	43.6	37
1	806	0.83763	1	2.5	0	1	0	2.75	0	0	0	52	1	52	1	4.22	4.31	3.24	3.25	210	20	16.1	10.8	19.9	40.8	31.6	26.7
1	807	0.815049	5	7.7	0	2	0	3	0	1	1	63	2	93	1	5.19	6.48	3.7	3.03	100	40	12.2	15.7	38.9	30.3	33	20.5
1	810	0.648929	2	3.6	0	2	0	4	0	0	0	73	2	93	1	4.74	4.75	3.49	3.19	50	40	15.4	16.3	29	32	34.3	36.5
1	811	0.0290494	5	6.8	0	1	0	3.5	0	0	0	72	2	93	1	3.85	4.6	3.44	3.85	200	190	17.7	10.5	32.4	30.9	28.3	32.7
1	814	0.830835	5	6.5	1	2	0	2.75	0	0	0	56	2	96	1	5.39	3.95	3.55	3.09	110	10	7.9	14.3	33	31	17.1	56.9
1	815	0.335882	5	7.3	0	1	0	4	0	0	0	75	2	96	1	5.35	4.8	4.33	3.47	140	50	12.2	12.2	41.1	32.7	19.9	50.5
1	818	0.907946	6	7.8	0	1	0	2.75	0	0	0	69	2	97	1	4.9	4.71	3.28	2.77	50	158	10.6	20.9	29.6	54.4	43.3	37.5
1	819	0.983398	2	3.5	0	1	0	2.75	0	0	0	56	2	98	1	4.53	5.37	3.63	3.04	280	60	15.6	13.1	27.6	52.3	37.9	38.9
1	822	0.377169	3	4.4	0	1	0	3	0	0	0	57	2	98	1	4.72	4.32	2.88	3.16	240	110	13	16.6	39.7	38.4	38.2	58.8
1	823	0.420969	3	4.4	0	1	0	3	0	0	0	55	2	98	1	6.42	5.72	3.47	3.41	750	150	13.1	13.1	36.8	31.8	50.9	67.9
1	826	0.11455	3	4.6	0	1	0	4	0	0	0	56	2	98	1	4.92	3.61	3.92	3.33	70	90	12.8	13	44.4	45.4	39.7	16.8
1	827	0.641186	5	7.4	0	1	0	3.5	0	0	0	50	2	98	1	4.65	5.79	3.25	3.46	30	60	15.2	14.8	36.1	49.9	17.4	53.5
1	830	0.0209456	6	7.3	0	1	0	4	0	0	0	52	3	98	1	3.34	4.25	3.63	2.88	30	40	11	13.3	47.1	42.1	64.6	32.2
1	831	0.934253	3	4.4	1	1	0	3.5	0	0	0	53	2	98	1	4.6	6.49	3.09	3.83	20	410	13.5	16.7	38.7	26	44	39.4
1	834	0.171448	5	7.1	0	1	0	2.75	0	0	0	52	3	98	1	5.66	3.64	2.6	3.08	40	20	15.4	16.9	34	51.1	58.3	30.7
1	835	0.764526	5	6.5	0	1	0	3	0	0	0	56	2	99	1	4.66	4.01	3.47	3.28	30	230	15.3	11.7	44.2	26.3	48.7	35
1	838	0.962112	4	6.4	0	1	0	3.5	0	0	0	51	3	99	1	5.42	3.71	3.94	3.86	180	160	11.8	7.6	37.1	30.6	51.3	32.2
1	839	0.876762	1	2.5	0	1	0	2.75	0	0	0	60	2	100	1	6.59	4.74	3.5	3.34	150	441	16.8	14.2	36.3	46.3	34.9	40.6
1	842	0.710333	2	3.6	0	1	0	4	0	0	0	57	2	100	1	4.28	4.47	3.12	3.42	140	15	16.6	16	31.9	52.6	25	28.1
1	843	0.634387	2	3.8	0	1	0	2.75	0	0	0	53	2	100	1	6.36	4.71	3.52	3.28	290	10	15.7	14.7	39.5	46.9	33	25.4
1	846	0.077846	3	4.3	0	1	0	3.5	0	0	0	75	2	100	1	4.02	4.89	3.4	3.27	40	20	11.9	13.6	25	53.6	38.4	49.6
1	847	0.0696062	5	6.8	0	1	0	3.5	0	0	0	55	3	100	1	5.04	5.43	3.63	3.32	50	170	14.3	15.1	31	33.2	16.4	32.3
1	850	0.626863	4	5.3	0	1	0	2.75	0	0	0	84	2	101	1	5.92	3.52	3.19	3.03	50	10	16	12.3	21.3	15.9	33.4	35.5
1	851	0.149727	5	6.8	0	1	0	4	0	0	0	53	2	101	1	3.51	5.28	3.22	3.23	130	20	13	14.7	32	51.9	33.8	38.1
1	855	0.00326907	3	4.5	0	1	0	4	0	0	0	55	3	101	1	4.28	3.96	2.89	3.26	10	570	13.3	11.9	40.4	51.9	38.1	26.1
1	856	0.752094	3	4.5	0	1	0	4	0	0	0	58	2	102	1	4.71	6.14	3	3.53	80	50	12.4	16.5	27.3	38.8	29	42.2
1	859	0.957967	5	6.5	0	1	0	3	0	0	0	58	2	102	1	8.83	4.82	3.92	3.43	50	20	17.3	14.5	52.7	26.3	41.3	47.5
1	860	0.373246	4	5.5	0	1	0	3	1	0	1	60	2	102	1	4.73	4.22	3.7	2.91	90	10	13.4	16.8	45.7	31	47	47
1	863	0.577341	5	7.3	0	1	0	3.5	0	0	0	59	2	102	1	5.07	3.46	3.29	2.95	90	20	13.4	12.4	48.6	42.5	50.9	45.9
1	864	0.891244	2	3.6	0	2	0	3	0	0	0	59	2	102	1	4.84	5.46	3.82	3.29	250	400	13.5	15.2	40.4	33.1	43.4	50
1	867	0.76003	3	4.5	0	1	0	4	0	1	1	53	3	102	1	5.1	5.1	3.84	3.36	40	310	11	12.9	27.1	47.5	41.6	38.9
1	868	0.698811	5	7.8	0	2	0	2.75	0	0	0	60	2	103	1	5.11	3.92	3.32	3.99	60	80	17.3	14.7	15.8	38.2	49.8	34.5
1	871	0.412124	5	6.9	0	1	0	3	0	0	0	60	2	103	1	4.17	5.95	3.35	2.85	230	70	14	11	34.3	12.6	31.8	40.5
1	872	0.287448	6	7.4	0	1	0	4	0	0	0	56	2	103	1	4.93	7.77	4.04	3.32	600	130	15.9	15.5	32.9	31.7	29.7	44.3
1	875	0.739512	5	6.8	0	1	0	3.5	0	0	0	56	2	103	1	3.56	4.94	3.25	3.35	40	120	14.2	17.3	24.7	8.1	7.7	36.4
1	876	0.247282	5	7.1	0	1	0	2.75	0	0	0	58	4	103	1	3.7	4.51	3.6	3.02	440	580	14.8	10.6	25.8	37.8	30	38.8
1	879	0.931614	3	4.4	0	1	0	3	0	0	0	55	3	104	1	3.72	4.17	3.09	3.46	40	270	14.8	10.3	33.9	39.4	16.2	53
1	880	0.50061	2	3.5	0	1	0	2.75	0	0	0	64	2	104	1	5.18	4.41	3.11	2.92	270	90	11.8	12.9	38.2	23.6	26.3	35.9
1	883	0.161705	5	6.8	0	1	0	3.5	0	0	0	60	2	104	1	3.84	5.21	3.14	3.89	550	50	11.6	16.9	28.6	20.9	31.7	51.8
1	884	0.945294	1	2.5	0	1	0	2.75	0	0	0	53	3	104	1	4.02	5.26	3.51	3.31	290	30	15.3	17.2	19.2	38.9	24.4	51.5
1	887	0.440289	3	4.3	0	1	0	3	0	0	0	51	3	106	1	5.92	4.36	3.71	3.49	200	20	11.8	15.7	22.7	22.3	37.3	41
1	888	0.901156	3	4.8	0	1	0	3.5	0	0	0	56	2	106	1	3.88	7.2	3.44	3.61	90	40	16.2	18.5	21.7	48.6	30.3	26.7
1	891	0.41147	3	4.6	0	2	0	3	0	1	1	54	2	106	1	5.39	4.42	3.62	3.46	70	250	10.4	13.6	33.9	34.2	16.4	38.4
1	892	0.250522	6	7.8	0	1	0	3	0	0	0	63	2	107	1	3.49	5.03	3.12	3.15	40	40	10.3	13	24.6	39.1	51.8	33
1	895	0.665386	3	4.6	0	1	0	2.75	0	0	0	58	2	107	1	6.63	3.49	3.82	3.2	1530	20	12.6	12.2	17.1	51	42.4	47.5
1	896	0.304725	6	7.4	0	1	0	4	0	0	0	54	3	108	1	5.35	4.9	3.43	3.88	90	147	10	15.2	45.8	46.6	55.3	41.8
1	899	0.161964	5	6.4	0	1	0	4	0	0	0	65	2	109	1	5.71	3.62	3.52	3.25	270	100	17.4	11.5	24.5	25.3	14.5	40.7
1	900	0.306594	3	4.4	0	1	0	3	0	0	0	56	3	109	1	3.21	3.85	3.25	4.33	60	210	12.3	13	33.6	45.4	50	37.8
1	903	0.741471	4	6.5	0	1	0	2.75	0	0	0	47	4	109	1	6.1	2.98	4.41	2.45	130	50	11.5	14.2	10.8	42.2	19.8	28.3
1	904	0.697214	4	6.5	0	1	0	2.75	0	0	0	56	2	110	1	2.34	4.41	3.28	3.03	30	70	13.3	14.9	35	36.6	27.9	33.2
1	907	0.41079	5	7.3	0	1	0	3.5	0	0	0	55	3	110	1	6.24	4.27	3.51	3.47	70	60	9.4	5.8	39.8	37.6	27.3	40.5
1	908	0.901798	3	4.4	0	2	0	3	0	0	0	56	5	112	1	5.35	3.41	3.31	3.27	130	20	15.7	13	42.8	16.5	32	46.2
1	911	0.352871	3	4.5	0	1	0	4	0	0	0	58	3	112	1	5.71	4.6	3.91	3.33	30	60	13.7	9.3	32.3	57.2	32.3	44.2
1	912	0.523211	3	4.3	0	2	0	3	0	0	0	57	2	112	1	5.56	5.1	3.52	3.11	160	30	12.6	12.6	17.6	37.4	26.3	39.5
1	915	0.869323	4	5.7	0	2	0	3.5	0	0	0	67	2	112	1	6.77	4.78	3.29	3.55	120	160	14.9	14.7	19.4	60.1	20.6	55.3
1	916	0.305758	1	2.5	0	1	0	3	0	0	0	54	2	112	1	4.64	6.08	3.43	3.62	60	100	13.1	14.8	20.5	53.5	26.4	35.4
1	919	0.500116	2	3.8	0	2	0	3	0	0	0	88	3	113	1	4.78	4.89	3.28	4	30	30	14.7	8.9	23.4	26	27.1	17.9
1	920	0.606794	5	7.1	0	1	0	3	0	0	0	54	3	115	1	3.91	4.8	3.2	3.04	530	150	8.7	10	10.3	9.5	21.3	35.1
1	923	0.0267906	1	2.5	0	1	0	4	0	0	0	70	3	115	1	4.51	5.45	3.82	3.46	40	90	15	9.6	33.5	33.8	48.3	43.5
1	924	0.389398	4	6.4	0	2	0	3	0	1	1	51	3	115	1	6.66	4.66	4.06	3.24	70	440	14.9	11.5	19.1	23.7	44.5	42.6
1	927	0.432693	3	4.4	0	1	0	3	0	0	0	56	2	115	1	4.9	5.18	3.45	3.24	230	650	16.6	11	33.9	47.4	39.6	27.5
1	928	0.369066	2	3.7	0	1	0	3	0	0	0	52	2	116	1	6.65	5.76	3.56	3.42	250	640	15.8	12	18.8	39	33.2	36.9
1	931	0.607824	6	7.7	0	1	0	2.75	0	0	0	63	3	117	1	4.98	4.3	4.05	3.27	60	160	17.6	8.9	14.9	21.1	44.1	34.4
1	932	0.520191	3	4.5	0	1	0	3.5	0	0	0	69	2	118	1	4.38	4.62	3.46	3.16	149	160	13.8	9.1	28.9	42.8	50.1	47
1	935	0.797712	1	2.5	0	1	0	2.75	0	0	0	74	3	119	1	4.01	3.65	3.8	3.26	40	100	12.7	10.8	29.5	53.4	16.3	53.5
1	936	0.445804	5	7.5	0	2	0	3	0	1	1	53	3	119	1	5.99	3.54	3.47	3.16	60	90	12.8	10.7	42.9	47.7	25.5	30.1
1	939	0.431596	4	5.3	0	1	0	2.75	0	0	0	53	4	120	1	5.41	5.03	4.73	3.67	119	20	12.5	11.2	28.2	60.6	30.6	27.9
1	940	0.937987	3	4.5	0	1	0	4	0	0	0	70	2	120	1	4.62	4.59	4.07	3.06	780	550	9.4	13.7	33.2	53.4	19.7	35.1
1	943	0.427277	6	7.7	0	1	0	2.75	0	0	0	53	4	120	1	4.08	4.85	3.37	3.22	150	20	15.7	13.1	34.1	48.2	14.8	43.1
1	944	0.581227	4	7	0	1	0	3.5	0	0	0	74	3	121	1	5.27	4.17	3.65	3.69	640	30	17.6	11.9	27	42.9	35.8	47.9
1	947	0.63181	5	6.8	0	1	0	3.5	0	0	0	53	4	121	1	5.55	3.56	4.07	3.5	140	60	14.7	15.2	41.2	34.3	33.8	55.5
1	948	0.86878	1	2.5	0	1	0	2.75	0	0	0	60	3	122	1	4.25	5.56	3.72	3.23	70	40	15.5	14	27.7	21.8	28.4	41.8
1	951	0.947914	1	2.5	0	1	0	4	0	0	0	66	3	122	1	5.86	3.45	4	3.38	320	70	12.1	12.2	44.4	38.9	34.7	22.6
1	952	0.0780952	3	4.3	0	1	1	3	0	0	0	55	3	123	1	4.63	3.68	3.37	3.32	50	150	14.1	16.8	33.5	31.4	27.2	46.7
1	955	0.512131	5	6	0	1	0	4	0	0	0	102	2	123	1	3.93	3.5	3.55	3.06	60	780	15.9	13.3	53.4	30.7	30.8	45.2
1	956	0.974546	3	4.6	0	1	0	4	0	0	0	74	3	124	1	4.87	3.5	4.13	3.36	220	20	13.7	12.9	22.8	19.7	25	35.9
1	959	0.58826	3	4.3	0	1	0	3	0	0	0	54	3	125	1	4.47	4.14	4.31	3.14	400	20	13.4	12.7	27.3	19.6	44.2	38.5
1	960	0.00183541	5	6.8	0	1	0	4	0	0	0	55	3	125	1	5.23	4.06	3.64	2.83	40	230	14.9	13	22.3	59.4	44.3	42.6
1	963	0.301685	2	3.6	0	1	0	3	0	0	0	75	2	125	1	4.37	3.64	3.68	4.06	130	730	10.8	5.7	26.8	42.7	52.2	45.5
1	964	0.455737	4	5.5	0	1	0	3	0	0	0	65	3	125	1	5.48	4.36	3.31	3.23	140	80	12.6	11.1	27.4	25.6	26.3	32.6
1	967	0.821069	1	2.5	0	1	0	4	0	0	0	57	3	126	1	6.3	3.62	3.76	3.15	244	60	9.6	9	24.6	35	31.6	33.1
1	968	0.953944	5	7.1	0	1	0	4	0	1	1	73	4	126	1	3.87	5.38	3.32	3.53	280	130	14.9	8.9	21.1	47.9	50.8	34.7
1	971	0.0403218	2	3.5	0	1	0	3	0	0	0	56	3	128	1	5.3	3.62	3.45	3.12	100	110	13.8	12.4	32	45	49.1	32.6
1	972	0.306506	4	6.4	0	2	0	3	0	1	1	53	3	128	1	4.77	7.9	3.38	4.63	40	40	11.9	23.1	38	48.7	46.3	37.8
1	975	0.352677	2	3.5	0	1	1	3.5	0	0	0	61	4	129	1	6.9	5.24	3.71	3.47	40	110	14.1	10.4	16.7	36.7	47.4	42.9
1	976	0.848367	5	6.8	0	1	0	2.75	0	0	0	57	4	130	1	5.28	3.95	3.63	3.08	80	40	14.3	8.9	33	34.1	31	46.5
1	979	0.29722	2	3.7	0	1	0	3	0	0	0	53	5	130	1	6.25	4.15	3.63	3.15	30	30	15.5	12.7	36.9	38.2	33.4	47.8
1	980	0.756877	3	4.5	0	1	0	4	0	0	0	61	3	130	1	6.35	3.82	4.12	3.17	90	50	11.4	9.8	9.8	31.7	52	41.3
1	983	0.450201	4	6.4	0	1	0	3.5	0	0	0	60	4	131	1	4.55	4.3	3.68	3.08	70	610	16.8	7.8	48.7	10.7	59.2	47.2
1	984	0.204967	5	7.1	0	1	0	4	0	0	0	51	3	131	1	5.78	3.93	3.73	3.45	374	50	13.9	12.9	24.9	28	37.4	39.9
1	987	0.567119	5	7.3	0	1	0	4	0	0	0	63	2	132	1	4	4.29	3.47	3.38	40	20	15.5	10.2	34.7	16.2	23.4	33.7
1	988	0.858301	3	4.4	0	1	0	3	0	0	0	61	2	133	1	4.44	5.86	3.33	2.96	50	40	16	14.5	28.9	32.6	21.4	35.9
1	991	0.386353	5	7.3	0	1	0	4	0	0	0	53	4	133	1	4.62	4.32	3.53	2.94	10	30	15	10.5	37.3	43.4	25.8	49.6
1	992	0.18228	3	4.5	0	1	0	3	0	0	0	59	3	133	1	4.87	4.15	3.48	3.18	20	20	15.8	9.9	11.7	42.6	38.8	46.6
1	995	0.969811	4	5.7	0	1	0	3.5	0	0	0	57	3	134	1	4.88	5.27	3.87	4	100	40	11.6	13.3	24.7	55.5	19.2	47.3
1	996	0.342653	5	6	0	1	0	4	0	0	0	50	3	136	1	5.43	4.24	3.71	3.55	288	30	13.7	12.1	30.8	43.3	47.2	38
1	999	0.341431	5	6.8	0	1	0	3.5	0	0	0	51	4	137	1	1.62	3.46	3.13	3.28	60	20	16.7	13.8	48.7	31.3	36.9	49
1	1000	0.993903	3	4.6	0	1	0	3	0	0	0	54	3	138	1	4.15	3.84	3.5	3.56	50	20	15.4	12.3	26.6	35	34.5	43.2
1	1003	0.506805	3	4.8	0	2	0	4	0	1	1	75	3	138	1	6.81	3.65	3.71	3.49	120	30	14.9	14.5	41.3	36.1	52.6	26.8
1	1004	0.488854	4	5.5	0	1	0	4	0	0	0	75	3	139	1	3.91	4.51	3.34	3.25	40	300	13.5	13.4	9.2	45.2	41.3	31.2
1	1007	0.793943	4	7.6	0	3	0	3.5	1	0	1	55	4	139	1	4.41	6.02	3.53	3.58	50	310	14.2	12.5	28.1	29.4	53.5	6.6
1	1008	0.0561765	3	4.5	0	1	0	3.5	0	0	0	49	3	141	1	5.87	2.62	4.34	2.99	570	20	12.5	15.4	47.8	49.7	43.2	47.9
1	1011	0.90519	2	3.8	0	1	0	3	0	0	0	61	3	141	1	4.07	4.83	3.85	2.99	70	30	13.3	14.7	28.1	33.3	32.3	38.3
1	1012	0.66537	5	6.5	0	1	0	2.75	0	0	0	62	3	141	1	6.05	3.48	3.6	3.08	690	120	14.3	9.5	27.9	34.7	36.9	33
1	1015	0.571269	6	7.8	0	1	0	3	1	0	1	71	3	141	1	5.15	3.91	3.42	3.11	40	10	14	15.6	41.3	35.5	26.8	34
1	1016	0.516423	5	7.1	0	1	0	2.75	0	0	0	72	3	141	1	6.62	6.68	3.25	2.87	30	20	18.1	11.8	20.1	36.6	50.1	51.1
1	1019	0.644909	3	4.4	0	1	0	3	0	0	0	57	4	144	1	6.79	3.99	3.99	3.26	250	170	13.3	13.9	32.7	45.9	62.7	38.1
1	1020	0.725832	1	2.5	0	1	0	3	0	0	0	60	3	146	1	6.23	3.18	3.35	3	90	10	11.5	15.4	49.4	34.9	27.1	44.8
1	1023	0.835785	2	3.5	0	1	0	2.75	0	0	0	55	3	147	1	4.31	3.21	3.73	2.89	70	20	11.1	15.1	36.8	31.2	33.2	50.8
1	1024	0.259779	5	7.1	0	1	0	3	0	0	0	55	3	147	1	4.56	5.81	3.95	2.97	40	100	11	16.1	44.5	28.8	26.9	42.2
1	1027	0.636584	5	6.9	0	1	0	3	0	0	0	56	3	148	1	3.83	5.8	3.46	3.17	60	130	16.9	17.3	29.1	38.8	35.1	40.1
1	1028	0.283025	3	4.5	0	1	0	3	0	0	0	55	4	149	1	6.24	3.49	3.53	3.2	150	20	11.8	12.2	35.1	53	38.5	47.5
1	1031	0.680824	5	7.1	0	1	0	2.75	0	0	0	74	3	152	1	4.97	4.9	3.73	3.88	70	147	12.5	15.2	37.7	33.6	45.2	41.8
1	1032	0.980705	4	6.4	0	1	0	3.5	0	1	1	54	4	154	1	6.6	3.62	4.08	3.25	80	100	11.5	11.5	42	27.7	33.2	40.7
1	1035	0.640392	1	2.5	0	1	0	4	0	0	0	60	4	155	1	5.97	3.85	3.72	4.33	150	210	13.8	13	41.5	46	42.9	37.8
1	1036	0.303402	5	7.5	0	1	0	3	0	0	0	54	4	155	1	3.79	2.98	3.1	2.45	30	50	14.6	14.2	12.2	29.4	10.2	28.3
1	1039	0.715489	5	6.7	0	1	0	3	0	0	0	60	4	156	1	5.68	4.41	4.17	3.03	40	70	11.6	14.9	29.7	16.7	36.2	33.2
1	1040	0.181959	5	7.1	0	1	0	3	0	0	0	80	3	156	1	6.2	4.27	3.75	3.47	50	60	12.1	5.8	32.1	33.8	55.3	40.5
1	1043	0.430487	4	6.4	0	1	0	3.5	0	0	0	60	6	159	1	4.97	3.41	4.05	3.27	140	20	12.9	13	35.8	42.9	24.4	46.2
1	1044	0.362687	5	7.1	0	2	0	3	0	1	1	56	4	159	1	5.83	4.6	2.95	3.33	100	60	13.5	9.3	36.7	57.9	36.6	44.2
1	1047	0.244076	4	5.5	0	2	0	4	0	0	0	70	4	161	1	4.13	5.1	3.64	3.11	180	30	9.9	12.6	28.5	25.1	29.1	39.5
1	1048	0.972525	5	6.5	0	1	0	2.75	0	0	0	95	3	161	1	7.08	4.78	3.73	3.55	70	160	15.7	14.7	27.2	36.2	38.1	55.3
1	1051	0.972433	4	7.6	1	1	0	3.5	0	0	0	54	4	161	1	6.88	6.08	4.04	3.62	870	100	14.9	14.8	28.4	43	45.1	35.4
1	1052	0.726123	5	6.7	0	1	0	3	0	0	0	70	4	163	1	5.1	4.89	5.06	4	290	30	8.5	8.9	27.7	20.5	32.9	17.9
1	1055	0.61318	2	3.8	0	1	0	3.5	0	0	0	94	3	163	1	3.71	4.8	3.82	3.04	180	150	14.7	10	19.4	29.8	28.7	35.1
1	1056	0.639823	2	3.7	0	1	0	2.75	0	0	0	55	4	163	1	4.78	2.45	3.77	3.46	100	90	12.6	9.6	17.7	44.8	23.9	43.5
1	1059	0.853827	3	4.3	0	1	0	4	0	0	0	55	4	163	1	5.64	4.66	3.25	3.24	570	440	13.2	11.5	36.8	36.4	35.1	42.6
1	1060	0.870758	2	3.6	0	2	0	3	0	0	0	56	5	164	1	7.7	5.18	4.53	3.24	460	650	14.1	11	28.7	51.7	38.7	27.5
1	1063	0.65266	5	6.8	0	1	0	3.5	0	0	0	64	5	165	1	5.4	5.76	3.6	3.42	200	164	11.9	12	3.6	45.5	53.3	36.9
1	1064	0.668229	5	6.5	0	2	0	4	0	0	0	75	3	166	1	4.95	4.3	3.5	3.27	80	160	14.9	8.9	44.4	60.9	37.5	34.4
1	1067	0.0580837	1	2.5	0	1	0	2.75	0	0	0	60	3	167	1	4.73	4.62	4.06	3.16	30	160	11.6	9.1	36.4	37.8	31.7	47
1	1068	0.0469577	2	3.7	0	2	1	2.75	0	1	1	52	5	168	1	4.82	3.65	3.65	3.26	80	100	11	10.8	38.8	41.6	47.4	53.5
1	1071	0.97345	6	7.5	0	2	0	3	0	0	0	72	3	169	1	4.06	4.43	3.53	3.34	60	40	12	16.7	47.9	32.9	17.8	23.8
1	1072	0.737242	4	5.6	0	1	0	2.75	0	0	0	74	3	169	1	5.43	4.12	3.62	3.09	130	80	13.4	16.7	51.6	22.6	32.1	12.2
1	1075	0.650398	4	5.4	0	1	0	3.5	0	1	1	52	6	170	1	7.1	5.86	5.8	3.1	281	150	15	16.8	31.6	17.3	48.3	51.1
1	1076	0.458429	3	4.6	0	1	0	2.75	0	0	0	56	5	170	1	4.41	6.49	3.58	3.49	70	348	15	14.8	48.5	28.1	22.3	40.1
1	1079	0.963903	5	7.1	0	2	0	3	0	1	1	105	3	171	1	5.87	6.22	3.68	3.78	60	50	12.8	16.8	42.8	34.7	56.7	16.2
1	1080	0.259655	3	4.7	0	1	0	4	1	0	1	74	3	171	1	4.83	4.89	3.69	3.33	60	40	14.7	12.5	37.1	33.6	42.8	43.6
1	1083	0.712114	3	4.3	0	1	0	3.5	0	0	0	75	3	173	1	6.52	5.4	3.85	3.68	490	130	15.1	14.8	45	24.7	29.7	64.4
1	1084	0.712143	5	6.8	0	1	0	3	0	0	0	54	5	174	1	7.74	5.9	4.14	3.15	70	140	11.5	15.1	40.1	18.2	59.9	48.7
1	1087	0.487155	5	6.4	0	1	0	4	0	0	0	54	4	174	1	5.76	3.72	3.99	3.18	140	205	16.9	12.4	38.1	53.9	53	55.6
1	1088	0.0584767	4	6.3	0	1	0	3.5	0	0	0	54	4	174	1	4.44	5.62	3.82	3.66	80	180	13.3	15.1	34	52.1	32.8	24.8
1	1091	0.711132	3	4.9	0	1	0	3.5	0	1	1	57	5	175	1	6.29	5.16	3.77	3.29	238	148	9.6	13.8	23.4	49.8	45.6	33.6
1	1092	0.25252	3	4.3	0	1	0	4	0	0	0	50	4	175	1	4.23	8.89	3.73	3.2	40	30	18.7	15.8	26.6	47.1	56.7	15.7
1	1095	0.94449	3	4.5	1	1	0	2.75	0	0	0	71	4	175	1	4.19	6.25	4.46	3.06	150	250	18.9	15.5	30.4	38.7	40.4	41.5
1	1096	0.933191	6	7.8	0	1	0	4	0	0	0	59	6	177	1	4.46	5.79	3.17	3.81	30	330	16	15.5	33.4	54.5	49.9	47.5
1	1099	0.391395	6	7.8	0	1	0	3	0	1	1	72	6	177	1	4.13	5.02	3.48	3.57	20	20	18.7	17.4	14.2	9.3	38.3	40.8
1	1100	0.00192501	4	6.3	0	2	0	3	0	1	1	57	2	178	1	4.18	5.09	3.34	3.41	87	80	13.2	17.1	33.6	49.4	46.6	62
1	1103	0.320115	2	3.5	0	1	0	3.5	0	0	0	54	6	179	1	4.65	3.53	3.75	3.15	90	880	8.9	12.2	26.3	32.1	49.6	64.4
1	1104	0.639187	3	4.5	0	1	0	4	0	0	0	60	5	179	1	5.63	4.7	3.29	3.28	740	140	12.3	14.2	33.1	53.9	27.4	33
1	1107	0.467032	4	5.8	0	1	0	4	0	1	1	71	3	179	1	4.26	5.02	3.3	3.42	60	20	12.8	14	37.2	44.4	53.6	48.1
1	1108	0.219389	2	3.5	0	1	0	2.75	0	0	0	56	3	183	1	5.51	4.53	3.12	3.27	340	490	11.8	14.6	30.9	33	23.5	34.9
1	1111	0.211874	5	6.8	0	1	0	3.5	0	1	1	59	5	184	1	5.64	5.56	3.74	3.4	20	140	8.2	15.1	35.4	25.9	36.7	31.9
1	1112	0.580657	1	2.5	0	1	0	2.75	0	0	0	56	5	184	1	4.23	3.72	3.55	3.22	250	70	12.4	14.9	19.5	34.3	56.2	27.8
1	1115	0.316976	3	4.5	0	1	0	3	0	0	0	72	4	184	1	5.35	4.97	3.9	3.36	140	150	12	15.5	28.1	30.5	34.7	43.7
1	1116	0.430448	6	7.4	0	1	0	3	0	0	0	70	3	186	1	4.1	5.11	3.37	3.44	30	30	12.4	16.8	17	26.3	50.6	35.9
1	1119	0.475883	5	7.3	0	1	0	3	0	0	0	66	5	187	1	4.65	2.04	3.91	3.2	130	10	11	10.7	38.8	20.1	46.4	58.3
1	1120	0.585024	4	5.5	0	1	0	4	0	0	0	56	5	188	1	4.77	4	3.06	3.81	60	140	11.5	13.7	41.5	22.7	52.5	51.2
1	1123	0.5661	4	5.5	0	1	0	2.75	0	1	1	60	2	188	1	4.63	4.26	3.72	3.23	130	60	15.8	14.9	39	39.5	43.8	30.4
1	1124	0.310854	3	4.4	0	1	0	3	0	1	1	71	4	189	1	4.14	4.49	3.75	3.05	30	40	9.4	12.5	28.8	44.2	29.3	36.5
1	1127	0.428968	5	6.4	0	3	0	3.5	1	0	1	56	4	203	1	5.96	5.32	4.02	3.47	190	200	15.4	14.2	43.8	47.6	17.2	37
1	1128	0.949128	1	2.5	0	1	0	3	0	0	0	57	5	208	1	4.27	4.31	3.64	3.25	30	20	13.1	10.8	56.1	42.2	41.2	26.7
1	1131	0.598718	2	3.5	0	1	0	3	0	0	0	53	5	232	1	3.43	5.48	2.99	3.03	151	40	10.4	15.7	37.5	32.3	39.8	20.5
1	1132	0.34778	1	2.4	0	1	1	3	0	0	0	75	5	242	1	4.85	4.75	2.89	3.19	50	40	9.5	16.3	29	23.8	35.1	36.5
1	1135	0.950943	1	2.5	0	1	0	2.75	1	1	1	60	6	256	1	5.62	4.6	2.96	3.85	200	190	11.9	10.5	40	26.5	53.3	32.7
1	1136	0.61484	3	4.8	0	2	0	3	0	0	0	61	6	-	0	3.51	3.95	3.25	3.09	30	10	10.8	14.3	26.6	42.4	41.6	56.9
1	1139	0.0395703	3	4.6	0	2	1	2.75	0	0	0	57	7	-	0	2.8	4.8	3.3	3.47	30	50	11.1	12.2	23.5	42.2	39.1	50.5
1	1140	0.903184	1	2.5	0	1	0	3	0	0	0	57	7	-	0	4.97	4.71	3.63	2.77	20	158	11.5	20.9	47.9	30.4	26.2	37.5
1	1143	0.0296834	1	2.5	0	1	0	3	0	0	0	57	8	-	0	3.23	5.37	3.28	3.04	520	60	6.1	13.1	37.5	41.5	36.8	38.9
1	1144	0.684978	4	5.5	0	1	0	3.5	0	0	0	60	5	-	0	4.39	4.32	3.22	3.16	40	110	11.6	16.6	40.4	21.6	33.3	58.8
1	1147	0.168915	3	4.5	0	1	0	2.75	0	0	0	60	8	-	0	4.33	5.72	3.28	3.41	30	150	12	13.1	36.9	24.4	40.5	67.9
1	1148	0.311732	3	4.3	0	1	0	3	0	0	0	59	5	-	0	5.02	3.61	3.04	3.33	30	90	10.2	13	16.2	24.8	17.1	16.8
1	1151	0.552128	5	6.5	0	1	0	4	0	0	0	57	5	-	0	5.41	5.79	2.99	3.46	20	60	9.1	14.8	27.2	17.5	53.9	53.5
1	1152	0.491568	4	5.4	0	1	0	4	0	0	0	57	7	-	0	4.49	4.25	3.07	2.88	930	40	9.6	13.3	9.2	24.2	39	32.2
1	1155	0.527566	3	4.8	0	1	0	3.5	0	0	0	55	6	-	0	7.45	6.49	3.33	3.83	130	410	12.6	16.7	29	25.3	19.9	39.4
1	1156	0.63588	2	3.6	0	2	0	4	0	1	1	54	8	-	0	3.71	3.64	3.35	3.08	30	20	9.8	16.9	12.3	24.9	28.1	30.7
1	1159	0.294115	2	3.5	0	2	0	3	0	0	0	60	5	-	0	3.91	4.01	3.04	3.28	130	230	10.1	11.7	35.5	19.9	37.7	35
1	1160	0.641426	2	3.5	0	1	0	2.75	0	0	0	64	4	-	0	2.72	3.71	3.41	3.86	30	160	7.8	7.6	41.1	22.2	49.7	32.2
1	1163	0.262953	3	4.3	0	2	0	4	0	0	0	63	5	-	0	3.2	4.74	3.1	3.34	30	441	16	14.2	36.3	21.3	30.2	40.6
1	1164	0.630481	3	4.5	0	1	0	3.5	0	0	0	63	6	-	0	4.46	4.37	3.38	3.15	370	50	8.9	12.4	24.5	20.8	36.1	51.6
1	1167	0.651723	5	7.3	0	1	0	3	0	1	1	62	5	-	0	4.52	5.49	4.2	3.8	200	70	6.3	17.5	44.1	26.4	45	9.4
1	1168	0.616758	5	7.2	0	2	0	4	0	0	0	61	6	-	0	3.61	4.63	3.67	3.5	40	270	8.6	12.8	14.8	25.1	42.8	8.6
1	1171	0.756474	5	6.5	0	1	0	2.75	0	0	0	61	4	-	0	5.36	4.59	3.16	3.4	320	440	16.4	14.8	18.9	22.4	45.5	44.6
1	1172	0.435714	3	4.5	0	1	0	3	0	0	0	61	4	-	0	3.34	4.39	3.02	3.57	260	130	8	10.8	49.6	24.1	33.7	47.6
1	1175	0.977805	2	3.8	0	1	0	3	0	0	0	60	5	-	0	4.15	4.5	3.13	4.41	150	970	10.9	7.8	31.5	27.9	38.9	55.4
1	1176	0.368286	5	7	0	1	0	4	0	0	0	60	7	-	0	5.14	5.93	3.54	3.23	40	20	12.7	16.5	38.9	21.6	27.6	20.3
1	1179	0.469144	5	6.5	0	2	0	4	1	1	1	109	5	-	0	4.4	4.43	3.37	3.09	80	20	11	10.2	24.4	47.1	32.7	28.3
1	1180	0.968036	1	2.5	0	1	0	2.75	0	1	1	74	6	-	0	4.13	5.02	3.17	3.16	40	70	11	12.3	18.6	26.9	37.8	42.7
1	1183	0.541018	2	3.7	0	1	0	2.75	1	1	1	54	7	-	0	5.32	4.65	3.24	3.08	40	60	14.7	16	18.9	29.9	52	29.4
1	1184	0.867068	5	7.5	0	1	0	3	0	0	0	56	6	-	0	5.18	5.24	3.56	2.92	30	790	14.1	14.2	52.4	10.6	47	44.3
1	1187	0.0664163	4	5.6	0	2	0	2.75	0	0	0	53	7	-	0	6.6	4.62	3.28	3.27	30	120	12.4	13.1	57.3	27.7	50.5	41.3
1	1188	0.323357	4	5.4	0	1	0	3.5	0	1	1	59	4	-	0	4.35	5.11	3.03	3.61	30	110	13.2	10.1	45.7	21.3	43.8	22
1	1191	0.573982	3	4.6	0	1	0	2.75	0	0	0	56	6	-	0	4.88	4.03	2.97	3.11	60	220	16.6	14.9	46	26.6	32.3	37.2
1	1192	0.0170893	5	7.1	0	1	0	3	1	0	1	55	6	-	0	3.74	5.28	3.34	3.21	310	700	8.9	14.3	41.9	21.8	52.4	16.9
1	1195	0.553306	3	4.7	0	1	0	4	0	0	0	70	4	-	0	6.62	6.52	2.73	2.51	400	20	14.4	16.1	43.5	20.8	30.7	57.3
1	1196	0.787245	3	4.3	0	1	1	3.5	0	0	0	50	7	-	0	4.59	2.62	4.17	3.31	164	630	13.4	12.4	23.7	14.9	40.8	51.7
1	1199	0.138312	5	6.8	0	1	0	3	0	1	1	50	5	-	0	4.96	3.77	4.49	3.4	223	180	15.7	14.4	42.7	38.6	27.8	53.8
1	1200	0.269341	5	6.4	0	1	0	4	0	0	0	55	6	-	0	4.96	4.62	3.93	3.76	220	10	14.1	16	26.1	29.7	28.3	32.8
1	1203	0.257061	4	6.3	0	1	0	3.5	0	0	0	45	6	-	0	6.26	3.09	3.97	3.37	980	20	7.6	16.1	23.5	51.9	24.6	56.1
1	1204	0.918248	3	4.7	0	3	0	4	1	1	1	72	5	-	0	3.95	6.9	3.14	3.68	20	60	13.9	17.1	36.6	43.7	33.5	55.5
1	1207	0.773795	3	4.9	0	1	0	3.5	0	0	0	51	5	-	0	5.62	4.02	3.89	3.09	30	120	11.9	11.8	41	40.2	46.5	36.5
1	1208	0.456967	5	6.4	0	1	0	3	0	1	1	70	5	-	0	6.15	4.32	3.48	3.58	120	120	8.3	16	33.9	45.9	44.5	36.7
1	1211	0.0606311	3	4.3	0	1	0	4	0	0	0	53	5	-	0	4.34	3.67	3.33	3.37	60	30	16.5	12.6	23.8	39.6	43.8	35.7
1	1212	0.236133	3	4.5	0	1	0	2.75	0	0	0	53	6	-	0	6.12	4.31	3.66	3.75	230	70	11.2	15.3	40.3	22.4	43.6	33.8
1	1215	0.204304	6	7.8	0	2	0	3	0	0	0	58	5	-	0	8.04	4.75	3.29	3.61	50	90	16.5	10.2	31.3	44.7	2.6	28.4
2	1216	0.367263	5	6.9	0	1	0	4	0	0	0	45	1	45	1	5.75	4.45	3.53	3.46	116	30	15.6	12.2	35.5	37.4	7.4	33.1
2	1219	0.295477	5	7.3	0	1	0	2.75	0	0	0	45	1	45	1	3.11	4.26	3.45	3.23	70	240	13.5	16.9	37.5	38.4	4.5	28.3
2	1220	0.821689	2	3.7	0	1	0	3	0	0	0	46	1	46	1	3.65	4.47	2.81	3.42	750	15	8	16	26.8	20	50.2	28.1
2	1223	0.00312438	3	4.3	0	1	0	2.75	1	1	1	50	1	50	1	4.85	4.71	4.13	3.28	136	10	16.7	14.7	16.4	28.9	10.3	25.4
2	1224	0.469149	3	4.4	0	1	0	3	0	0	0	50	1	50	1	4.38	4.89	3.45	3.27	100	20	9.1	13.6	13.7	32	66.3	49.6
2	1227	0.930632	2	3.8	0	2	0	3	1	1	1	50	1	50	1	4.63	5.43	3.39	3.32	142	170	14	15.1	22.6	33.6	34.1	32.3
2	1228	0.191845	6	7.8	0	1	0	4	0	0	0	50	1	50	1	4.63	3.52	2.64	3.03	110	10	16.3	12.3	25.2	31	54.4	35.5
2	1231	0.203758	5	7.8	0	1	0	3	0	0	0	50	1	50	1	4.39	5.28	3.27	3.23	80	20	9.6	14.7	22.5	32.3	53.2	38.1
2	1232	0.930357	3	4.3	0	1	0	3	0	0	0	51	1	51	1	5.96	3.96	3.55	3.26	340	570	16.4	11.9	22.3	28.4	39.7	26.1
2	1235	0.140135	4	5.8	0	1	0	3.5	0	0	0	51	1	51	1	5.15	6.14	3.41	3.53	20	50	15.4	16.5	21	23.1	26.4	42.2
2	1236	0.0171507	2	3.4	0	2	0	2.75	0	1	1	51	1	51	1	5.34	4.82	3.92	3.43	40	20	11.4	14.5	19.2	31	26.7	47.5
2	1239	0.53276	5	6.2	0	1	1	3.5	1	1	1	51	1	51	1	4.26	4.22	3.41	2.91	30	10	14	16.8	24.6	33.4	50.6	47
2	1240	0.61272	3	4.3	0	1	0	2.75	0	0	0	51	1	51	1	7.47	3.46	3.86	2.95	450	20	13.1	12.4	37.1	29.9	40.7	45.9
2	1243	0.271147	2	4.1	0	1	0	4	0	0	0	51	1	51	1	4.53	5.46	3.89	3.29	80	400	12.2	15.2	39.1	17.5	58	50
2	1244	0.72679	3	4.5	0	1	0	3	0	0	0	51	1	51	1	3.46	5.1	4.04	3.36	60	310	11.1	12.9	35.7	23.4	56	38.9
2	1247	0.32219	3	4.5	0	1	0	4	1	1	1	52	1	52	1	4.68	3.92	3.55	3.99	20	80	12.4	14.7	48.3	30	41.4	34.5
2	1248	0.501197	5	6.3	0	1	0	4	0	0	0	52	1	52	1	5.73	2.95	3.95	2.85	310	70	13.2	11	36.8	42.6	51	40.5
2	1251	0.372645	4	6.3	0	1	0	4	0	0	0	52	1	52	1	6.05	4.77	3.04	3.32	550	130	12.1	15.5	27.6	44.8	21.2	44.3
2	1252	0.0429214	4	5.3	0	1	0	3.5	0	0	0	52	1	52	1	5.74	4.94	3.6	3.35	320	120	14	17.3	36	55.3	18.8	36.4
2	1255	0.136545	3	4.5	1	1	0	3	0	0	0	52	1	52	1	3.71	4.51	3.64	3.02	210	850	11.2	10.6	28.3	50	50.2	38.8
2	1256	0.314774	5	6.8	0	1	0	3.5	0	0	0	52	1	52	1	4	4.17	3.97	3.46	40	270	12.5	10.3	36.9	31.8	45.9	53
2	1259	0.521235	5	7.1	0	1	0	4	0	0	0	52	1	52	1	5.33	4.41	3.68	2.92	40	90	16	12.9	37.9	28.7	33.4	35.9
2	1260	0.821613	5	7.2	0	1	0	3.5	0	0	0	53	1	53	1	5.35	5.21	3.28	3.89	40	50	12.1	16.9	31.6	24.3	50.2	51.8
2	1263	0.730497	3	4.6	0	1	0	4	0	0	0	53	1	53	1	4.64	5.26	3.11	3.31	290	30	13.3	17.2	33.8	34.1	20.2	51.5
2	1264	0.604717	3	4.4	0	1	0	3	0	0	0	53	1	53	1	4.1	4.36	3.26	3.49	50	20	15.4	15.7	44.1	28.8	29.5	41
2	1267	0.441751	3	4.5	0	1	0	4	0	0	0	53	1	53	1	4.21	7.2	3.88	3.61	230	40	13.5	18.5	33	25.4	40.7	26.7
2	1268	0.4538	2	3.5	0	1	0	2.75	0	0	0	53	1	53	1	7.36	4.42	3.59	3.46	50	250	16.1	13.6	25.2	37.3	64.2	38.4
2	1271	0.639569	1	2.4	0	2	0	4	0	1	1	53	1	53	1	5.18	5.03	3.4	3.15	130	40	13	13	32.9	13.7	45.2	33
2	1272	0.615283	2	3.9	0	1	0	4	0	0	0	53	1	53	1	5.43	4.42	3.97	3.33	20	20	13.5	11.6	42	23.9	47.6	14.7
2	1275	0.508362	3	4.5	0	1	0	3	0	0	0	53	1	53	1	3.93	3.95	4.16	2.98	170	80	16.4	12.6	36.1	28.4	34.7	44.4
2	1276	0.627923	4	5.5	0	1	0	4	0	0	0	53	1	53	1	5.19	6.78	4.04	3.31	230	40	13.4	16.7	32.2	22.6	40.7	62.4
2	1279	0.110962	3	4.3	0	3	0	3.5	1	1	1	53	1	53	1	8.02	6.39	3.38	3.58	70	20	19.4	15.8	22.2	25.7	25.9	44.8
2	1280	0.00940629	2	3.4	0	1	0	3	1	0	1	53	1	53	1	2.88	4.33	3.26	3.38	260	60	12.9	11.6	40.8	23.1	25.6	50.6
2	1283	0.26307	4	5.2	0	1	0	3.5	0	0	0	53	1	53	1	6.04	4.4	3.77	2.87	260	150	12.6	17.3	29.5	31.2	29	58.4
2	1284	0.586846	3	4.5	0	1	0	2.75	0	0	0	53	1	53	1	8.38	4.98	3.78	3.29	230	126	12.7	10.6	25.6	34.4	34.9	46.1
2	1287	0.458446	4	5.5	0	2	1	3.5	0	1	1	54	1	54	1	4.47	4.4	3.49	3.38	140	40	15.2	16	33.8	20	36.4	41.8
2	1288	0.639811	2	3.7	0	1	0	3	0	0	0	54	1	54	1	6.99	5.39	4.3	2.96	190	250	13.2	13.1	35.6	47.4	29.7	45.2
2	1291	0.996854	1	2.5	0	1	0	4	0	0	0	54	1	54	1	4.71	4.54	3.8	3.45	30	30	17.4	12.7	27.2	45.6	48.8	23.9
2	1292	0.810034	1	2.5	0	1	0	2.75	0	0	0	54	1	54	1	5.02	4.34	3.76	3.23	359	90	13.4	13.1	32.7	14.3	39.9	49.6
2	1295	0.222823	1	2.5	0	1	0	3	0	0	0	54	1	54	1	4.46	3.11	3.04	3.09	50	310	12.1	15.5	23.9	32.1	51.9	57.5
2	1296	0.634495	5	6.8	0	1	0	3.5	0	0	0	54	1	54	1	4.32	4.92	3.08	3.03	50	20	14.1	14.4	35.2	26.1	25.8	47.8
2	1299	0.312086	3	4.8	0	1	0	3	0	1	1	54	1	54	1	4.25	4.26	3.89	3.28	190	20	12.4	17.9	16.4	27.6	32	48.5
2	1300	0.716782	1	2.5	0	1	0	4	0	0	0	54	1	54	1	2.58	6.62	2.92	3.87	40	70	10.4	11.3	31.3	27.4	28	47.7
2	1303	0.418884	5	7.8	0	1	0	2.75	0	1	1	54	1	54	1	5.11	5.16	3.86	2.96	470	100	15.4	17.2	43.8	34.2	45.1	50.2
2	1304	0.935919	3	4.5	0	1	0	3.5	1	0	1	54	1	54	1	8.39	4.18	4	3.08	153	40	15.7	12.2	10.6	36.4	47.7	67.2
2	1307	0.592494	2	3.5	0	1	0	3	1	0	1	54	1	54	1	4.2	4.35	3.26	3.08	650	20	15.9	16.4	40.6	35.6	63.1	17.2
2	1308	0.325121	5	6.8	0	1	0	3.5	0	0	0	54	1	54	1	5.69	4.66	4.01	3.23	140	30	12.5	15	41.9	35.6	44.6	29.7
2	1311	0.407567	3	4.3	0	1	0	2.75	0	0	0	54	1	54	1	5.49	3.59	4.56	2.89	180	30	12.7	12.6	47.5	27.3	22	25.6
2	1312	0.314157	2	3.5	0	1	0	4	0	0	0	54	1	54	1	2.17	4.14	3.47	2.98	50	20	7	16.8	33.9	17.6	36.8	33.7
2	1315	0.773588	3	4.7	0	1	0	3	0	0	0	54	1	54	1	4.59	3.92	3.93	2.93	70	30	17.4	12.2	36.4	29.6	62.1	39.2
2	1316	0.0786109	3	4.4	0	1	0	2.75	0	0	0	54	1	54	1	4.58	5.78	3.79	3.8	300	30	11.9	13.5	37.3	49.7	40	31.9
2	1319	0.88995	2	3.6	0	1	0	3.5	0	1	1	54	1	54	1	4.68	4.24	3.93	3.12	40	90	10.7	15	39.2	38.3	52.4	33.6
2	1320	0.601521	2	3.4	0	1	0	3.5	0	0	0	54	1	54	1	5.03	5.22	4.07	3.01	230	20	13.9	12.7	25.6	45	34.2	27
2	1323	0.750855	2	3.7	0	1	0	2.75	0	0	0	54	1	54	1	4.96	4.4	3.85	3.44	40	50	13.6	12.8	36.1	41.7	23.9	35.7
2	1324	0.960451	3	4.5	0	1	0	3	0	0	0	54	1	54	1	4.12	4.18	3.65	3.3	40	70	8.1	15.6	40.5	27.4	31.2	26.1
2	1327	0.321871	5	6.8	0	1	0	3	1	0	1	54	1	54	1	5.75	5.11	3.89	3.14	430	30	16.8	16.3	38.8	26	36.2	32.1
2	1328	0.052324	3	4.3	0	1	0	2.75	0	0	0	54	1	54	1	5.54	5.01	3.66	3.75	200	1150	16.1	13.4	25.2	24.6	23.8	32.7
2	1331	0.294306	3	4.8	0	1	0	3	0	0	0	54	1	54	1	5.5	4.31	3.41	3.35	20	20	14.4	12.4	33.3	51.2	52.5	13.3
2	1332	0.759396	3	4.6	0	1	0	4	0	0	0	54	1	54	1	5	5.61	2.96	3.35	20	870	14.2	16.4	28.4	35	38.8	16.4
2	1335	0.256271	3	4.4	0	1	0	4	0	1	1	54	1	54	1	5.09	5.13	3.89	3.58	560	100	15.5	15.1	29.2	23.5	22	50.9
2	1336	0.025045	4	5.2	0	1	0	2.75	0	0	0	54	1	54	1	5.25	5.86	4.02	3.09	90	123	12	12.6	40	30.5	57.4	27.2
2	1339	0.219282	2	3.7	0	1	0	3.5	0	0	0	54	1	54	1	4.77	4.28	4.04	3.19	80	129	12	12.5	44.8	19	43.9	39.1
2	1340	0.17582	2	3.7	0	1	0	4	0	0	0	54	1	54	1	5.35	5.57	3.56	3.04	220	670	11.8	13.1	54.5	29.6	40.5	66
2	1343	0.432194	2	3.4	0	1	0	3.5	0	0	0	55	1	55	1	5.67	3.98	3.4	2.78	450	40	13.2	13.1	37	24.8	33.1	43.4
2	1344	0.758596	5	6.5	0	1	0	4	0	1	1	55	1	55	1	4.99	3.86	3.99	3.56	260	70	12.9	13.6	39.4	35.3	30.5	61.9
2	1347	0.238965	2	3.4	0	1	0	2.75	0	0	0	55	1	55	1	4.19	3.91	4.52	2.91	100	20	13.5	16.6	37	47.1	58.4	35.8
2	1348	0.253002	3	4.5	0	1	0	2.75	0	0	0	55	1	55	1	4.08	4.71	3.23	3.27	130	20	15.1	13.5	33.4	52.8	41.4	33.9
2	1351	0.819955	1	2.5	0	1	0	3	1	0	1	55	1	55	1	4.71	6.03	4.37	3.54	80	70	12.8	12.8	36.5	31	43.6	27.9
2	1352	0.989367	1	2.6	0	2	0	2.75	0	0	0	55	1	55	1	4.96	5.25	4.06	3.81	240	30	12.9	11.1	40.2	45	33.9	36.4
2	1355	0.926002	1	2.5	0	1	0	3.5	0	0	0	55	1	55	1	5	4.25	3.76	2.84	30	30	15.3	11.4	45.3	33.3	44.4	28.7
2	1356	0.351151	3	4.5	0	1	0	2.75	0	0	0	55	1	55	1	4.33	5.52	3.92	4.03	90	90	17	15.9	37	17	49.1	39
2	1359	0.189319	3	4.6	0	1	0	3	0	1	1	55	1	55	1	4.32	4.33	3.81	3.24	110	10	17.8	12.4	30.7	29.6	51.1	30.9
2	1360	0.872449	1	2.4	0	1	0	4	0	0	0	55	1	55	1	4.46	4.2	3.47	2.84	70	20	13.4	15.5	38.2	42.5	52.3	38.4
2	1363	0.297492	1	2.5	0	1	0	3.5	0	0	0	55	1	55	1	5.17	4.52	3.77	2.87	120	30	12.8	11.1	43.2	48.1	35.5	32.7
2	1364	0.122655	5	6.4	0	1	0	3	0	1	1	55	1	55	1	6.81	7.75	4.28	3.23	690	30	15.2	16.4	40.5	37.2	32.6	31
2	1367	0.316056	3	4.3	0	1	0	4	0	0	0	55	1	55	1	5.4	4.8	3.64	3.72	230	30	11.8	17.3	38.9	29.9	22.6	19.4
2	1368	0.776852	2	3.8	0	1	0	3.5	0	0	0	55	1	55	1	5.11	4.35	3.7	3.22	240	30	10.8	11.4	40.1	39.2	44.5	28.5
2	1371	0.249012	3	4.5	0	1	0	4	1	0	1	55	1	55	1	4.48	5.16	3.21	3.98	80	210	12.6	18.3	27.9	37.5	36.2	33.7
2	1372	0.918218	2	3.7	0	1	0	3.5	0	0	0	55	1	55	1	4.25	4.39	3.89	3.09	240	60	12.9	16.6	45.7	45.2	49.9	32.2
2	1375	0.284453	3	4.3	0	1	0	3	1	0	1	55	1	55	1	3.53	4.91	3.95	3.24	130	20	15.3	14.6	48.2	29.2	38.9	27.6
2	1376	0.132089	1	2.5	0	1	0	4	0	0	0	55	1	55	1	4.89	4.83	3.44	4.72	50	320	15.5	12.2	21.9	29.4	48.6	22.5
2	1379	0.369714	1	2.4	0	2	0	2.75	0	0	0	55	1	55	1	3.65	4.08	3.64	3.21	20	30	18.1	14.4	32.3	28.5	20.9	35
2	1380	0.432735	3	4.5	0	1	0	4	0	0	0	55	1	55	1	5.04	7.18	3.48	2.63	280	20	13.1	7.8	23.8	11.9	51.1	35.1
2	1383	0.126863	3	4.5	0	1	0	2.75	0	0	0	55	1	55	1	3.99	5.24	3.23	3.99	30	40	11.5	16	25.7	31.7	40.8	30.9
2	1384	0.994999	3	4.5	0	1	0	3.5	0	1	1	55	1	55	1	5.72	3.93	3.38	2.88	200	40	12	8.9	13	49	41.1	30.5
2	1387	0.316741	5	6.4	0	1	0	3.5	0	0	0	55	1	55	1	4.32	6.38	3.52	3.29	70	60	13.3	6.3	34.1	30.6	44.3	18.1
2	1388	0.438978	4	5.5	0	1	0	2.75	0	0	0	55	1	55	1	4.94	4.28	3.23	3.6	790	130	15.6	8.6	48.2	27.5	38.4	37.8
2	1391	0.0203861	2	3.4	0	1	0	3	0	0	0	56	1	56	1	5.16	6.39	4.07	3.23	30	30	10.8	16.4	40	35.1	43.3	55.6
2	1392	0.552916	5	6.8	0	1	0	3	0	0	0	56	1	56	1	7.45	4.94	3.9	3.34	290	920	15.9	8	42	36.2	19.5	19.8
2	1395	0.979776	3	4.5	0	1	0	3.5	0	0	0	56	1	56	1	5.01	6.56	3.76	3.42	140	600	10.2	15.3	33.6	42.8	42.7	50.8
2	1396	0.277553	2	3.6	0	1	0	3	0	0	0	56	1	56	1	4.24	3.89	4.12	3.06	60	20	17.4	14.2	33.8	25.5	44.9	27.9
2	1399	0.00710378	3	4.5	0	1	0	4	0	0	0	56	1	56	1	4.34	4.72	3.26	3.38	210	920	13	11.3	36	35.5	33.6	32.8
2	1400	0.964499	3	4.4	0	1	0	4	0	0	0	56	1	56	1	4.16	3.99	3.47	3.35	290	60	14.6	15.4	31.4	29.3	46.6	25.1
2	1403	0.66548	1	2.5	0	1	0	2.75	1	1	1	56	1	56	1	4.41	3.73	3.7	2.85	330	40	11.5	13.3	24	14.4	47.3	20.2
2	1404	0.516964	4	5.5	0	1	0	3.5	1	0	1	56	1	56	1	4.74	5.46	3.84	4.07	40	90	17.3	15.6	31.1	29.5	41.3	39.2
2	1407	0.210183	3	4.4	0	2	0	2.75	0	1	1	56	1	56	1	5.9	4.34	3.62	3.5	60	10	12.8	12	16	14	53.3	31.8
2	1408	0.681033	3	4.6	0	1	0	3	0	0	0	56	1	56	1	3.98	5.56	3.71	3.37	20	60	10.4	13.9	39.1	30.7	48.4	29.4
2	1411	0.288633	2	3.5	0	3	0	3.5	1	1	1	56	1	56	1	4.41	4.69	3.98	3.97	30	20	11.5	13.4	22.8	25.2	39.7	13
2	1412	0.513685	2	3.4	0	1	0	3	0	0	0	56	1	56	1	4.56	4.64	2.6	3.26	10	80	13.1	13.2	19.6	29.1	51.7	15.4
2	1415	0.420837	3	4.5	0	1	0	3	1	0	1	56	1	56	1	5.52	3.85	3.19	3.42	131	10	10.5	12.3	20.6	36	40.6	39.2
2	1416	0.466914	3	4.8	0	1	0	4	0	0	0	56	1	56	1	2.9	3.01	3.56	2.86	30	60	6.9	11.8	45.7	27.6	29.7	49.9
2	1419	0.967023	3	4.3	0	1	0	2.75	0	0	0	56	1	56	1	3.71	4.49	3.5	3.39	110	190	11.1	13.4	34.6	29.1	38.5	57.2
2	1420	0.560569	1	2.6	0	1	0	4	0	0	0	56	1	56	1	4.01	4.32	3.08	2.94	60	50	13.7	12.4	37.1	38.4	49.8	50.8
2	1423	0.30921	2	4	0	1	0	2.75	0	0	0	56	1	56	1	4.35	3.91	3.53	3.06	90	60	14.5	14.8	24.9	43.8	43.9	24.4
2	1424	0.283818	3	4.4	0	1	0	4	0	0	0	56	1	56	1	4.11	2.73	3.07	3.13	70	340	13	12.2	27.2	47.3	45.6	41.8
2	1427	0.652051	2	3.4	0	1	0	3	0	0	0	56	1	56	1	4.21	3.46	3.29	2.85	30	10	12.3	12	26.1	46.2	52.3	27.6
2	1428	0.604377	3	4.4	0	1	0	3	1	0	1	56	1	56	1	4.46	3.66	2.88	2.99	30	40	10.7	13	24.1	28.9	49.1	33.1
2	1431	0.562829	2	3.8	0	1	0	2.75	0	0	0	56	1	56	1	4.31	4.39	3.35	3.09	290	20	10.4	12.4	20	33.9	29.4	24.7
2	1432	0.706365	5	7.1	0	1	0	3	0	0	0	56	1	56	1	3.45	3.87	3.01	2.94	600	80	12.6	13.6	34.5	40.5	50.3	27.7
2	1435	0.989376	2	3.8	0	1	0	4	1	0	1	56	1	56	1	3.43	4.08	3.02	3.37	30	50	12.1	13.8	27.8	34.4	55.5	23.1
2	1436	0.421428	4	5.3	0	1	0	2.75	0	1	1	56	1	56	1	3.57	4.37	3.6	3.11	20	30	16.2	14.3	20.2	26.2	31.6	29.8
2	1439	0.750529	5	6.8	0	1	0	3	0	0	0	56	1	56	1	5.25	4.21	3.43	3.17	110	30	13.2	12.7	23	33.8	37.9	35.9
2	1440	0.538307	5	7.6	0	1	0	3	0	0	0	57	1	57	1	3.81	7.53	3.3	3.23	100	30	9.5	14.8	38	50.1	36.1	28
2	1443	0.957701	2	3.6	0	1	0	4	0	0	0	57	1	57	1	4.63	5.58	3.54	3.69	190	20	10.9	14.2	30.6	54	40.9	33.1
2	1444	0.130736	1	2.5	0	1	0	3	0	0	0	57	1	57	1	3.3	4.62	3.06	3.26	40	70	11.9	10.8	25	36.2	50.3	32.1
2	1447	0.212412	3	4.5	0	1	0	3.5	0	0	0	57	1	57	1	4.11	3.93	3.58	3.19	90	111	10.1	11.6	22	28.1	41.6	25.6
2	1448	0.313449	3	4.3	0	1	0	3	0	1	1	57	1	57	1	4.72	4.34	3.24	3.02	20	40	14.1	13.9	23.2	31.3	40	27.8
2	1451	0.649296	2	3.6	0	1	0	3	0	0	0	57	1	57	1	4.16	1.62	3.5	3.51	830	390	11	11.1	37.8	51.3	47.1	16.8
2	1452	0.0315634	2	3.5	0	1	0	3	0	0	0	57	1	57	1	3.25	4.08	3.14	2.91	50	20	14.6	15.5	37.2	42.5	37.4	29.2
2	1455	0.30948	1	2.5	0	1	0	2.75	0	0	0	57	1	57	1	4.01	4.02	3.39	3.37	20	150	14.1	13.8	41.3	26	30.6	44.3
2	1456	0.321077	1	2.5	0	2	0	3	0	1	1	57	1	57	1	4.45	6.44	4.33	3.33	60	60	8.9	11.3	19.2	28	46.4	47.9
2	1459	0.222352	3	4.5	0	1	0	2.75	0	0	0	57	1	57	1	5.64	4.36	3.25	3.38	230	40	17.2	13.3	19.3	29.1	32.9	59.2
2	1460	0.15101	3	4.5	0	1	0	3	0	0	0	57	1	57	1	4.92	4.3	3.9	3.18	100	130	10.5	14.6	33.5	55.9	33	22.5
2	1463	0.174243	3	4.3	0	1	0	3	0	1	1	57	1	57	1	4.96	3.1	4.34	3.36	100	130	11.4	16.5	23.7	42.5	47.2	40.6
2	1464	0.601403	3	4.3	0	1	0	3.5	0	0	0	57	1	57	1	5.49	4.78	4.06	3.18	100	180	10	15.4	24.5	40.1	41.6	49.7
2	1467	0.487731	2	3.5	0	1	0	2.75	0	0	0	57	1	57	1	4.92	4.93	3.88	3.34	50	20	14.8	12	23.1	45.5	24.7	30.3
2	1468	0.791647	2	3.8	0	1	0	3	0	0	0	57	1	57	1	3.69	5.6	3.69	3.85	123	170	12.3	7.8	25.3	35.9	35.5	24.6
2	1471	0.430272	3	4.6	0	1	0	4	1	0	1	57	1	57	1	3.83	3.85	3.9	3.31	150	30	8.3	16	18.4	39.2	26.3	30.4
2	1472	0.542255	2	3.6	0	1	0	4	0	0	0	57	1	57	1	5.76	5.21	3.5	2.96	690	30	11.7	8.9	24.5	28.3	51.7	36.9
2	1475	0.0913468	2	3.5	0	1	0	3.5	0	0	0	57	1	57	1	4.07	3.48	3.6	3.25	340	20	10.3	6.3	30.3	18.9	25.4	20.1
2	1476	0.116918	4	5.3	0	1	0	4	0	0	0	57	1	57	1	3.6	3.74	3.82	3.17	40	20	7.9	8.6	29.2	49.2	23.8	26.2
2	1479	0.734708	1	2.3	0	2	0	3	0	1	1	57	1	57	1	5.71	4.42	3.57	3.44	340	160	8.5	16.4	25.7	41.3	48.3	35.3
2	1480	0.784128	2	3.6	0	1	0	2.75	1	0	1	57	1	57	1	6.49	4.31	3.62	3.67	90	50	11.5	8	28	51.4	28.7	31.1
2	1483	0.267028	5	6.8	0	1	0	4	0	0	0	57	1	57	1	3.83	4.38	3.52	3.09	50	20	17.4	11.3	15.9	10.7	25.8	27.1
2	1484	0.484259	3	4.5	0	2	0	3.5	0	1	1	57	1	57	1	4.89	4.63	3.54	4.01	119	30	16.4	17.6	15.7	37.8	54	24.7
2	1487	0.811841	1	2.5	0	1	0	2.75	0	0	0	57	1	57	1	4.81	4.37	3.6	3.16	70	30	9.6	13.6	19.9	22.5	32.6	48.6
2	1488	0.363059	5	7.2	0	1	0	4	0	0	0	57	1	57	1	4.04	4.43	3.78	3.32	920	30	14.5	15.3	17.6	34.3	45.2	59.3
2	1491	0.400405	5	7	0	1	0	3	0	0	0	57	1	57	1	4.84	4.14	3.91	3.77	320	50	10.7	11.7	32.9	30.4	44.2	42.5
2	1492	0.603177	5	7.2	0	2	0	3	0	0	0	58	1	58	1	6.37	3.24	4.09	3.4	930	60	12.3	12	23.3	47.5	48.7	48.3
2	1495	0.503512	2	3.6	0	1	0	4	0	0	0	58	1	58	1	4.08	6.24	3.7	2.88	40	170	11.6	14	19.8	54.4	40.2	31.9
2	1496	0.258746	2	3.4	0	1	0	2.75	0	0	0	58	1	58	1	5.11	4.18	4.02	3.36	20	30	10.3	15	26.5	43.9	42.1	25.3
2	1499	0.192109	3	4.6	0	1	0	4	0	0	0	58	1	58	1	3.85	5.31	3.64	3.09	70	20	7.8	14	25.7	57.1	43.4	38
2	1500	0.939469	3	4.4	0	1	0	3.5	0	0	0	58	1	58	1	4.02	5.2	3.45	3.59	150	105	7.8	11.6	21.2	24.4	44.7	33.1
2	3	0.897394	3	4.7	0	1	0	3	0	0	0	58	1	58	1	4.68	4	3.55	3.22	400	50	11.1	16.5	25.2	36.3	42	31.7
2	4	0.788614	3	4.3	0	1	0	4	0	0	0	58	1	58	1	5.25	3.34	3.6	3.32	240	20	11.8	12.7	30.8	50.6	33.2	35.7
2	7	0.611782	2	3.7	0	1	0	2.75	0	0	0	58	1	58	1	3.18	4.84	3.74	3.28	40	20	8.8	13.2	10.3	48.2	65.7	29.4
2	8	0.615794	5	6.3	0	1	0	3	0	1	1	58	1	58	1	4.34	4.52	3.15	3.47	580	50	9.4	15.3	35.2	42.4	28.4	29.1
2	11	0.822276	3	4.3	0	1	0	3.5	0	0	0	58	1	58	1	4.84	4.49	3.37	3.46	142	50	12.1	10.3	36.3	34.6	41.1	35.8
2	12	0.147663	4	5.5	0	2	0	3	0	1	1	57	1	58	1	3.25	4.52	3.54	3.47	10	20	10.7	12.3	34.9	37.4	60.3	27.3
2	15	0.201216	1	2.5	0	1	0	3	0	0	0	58	1	58	1	3.19	3.14	3.46	3.89	10	40	14.2	13.1	24.7	49.5	34.4	22.8
2	16	0.34459	3	4.6	0	2	0	3	0	0	0	58	1	58	1	3.52	4.63	3.34	2.88	160	50	14.4	15.8	42.3	38.2	40.3	29.1
2	19	0.730982	6	7.8	0	1	0	3.5	0	0	0	58	1	58	1	4.82	4.14	2.99	3.27	20	20	14.6	13.2	25.5	8.6	14.7	30.4
2	20	0.409978	5	6.8	0	1	0	3.5	0	0	0	58	1	58	1	2.94	4.43	2.96	3.04	310	20	13.9	14	35.7	25.3	45.1	24
2	23	0.184326	2	3.4	0	1	0	4	0	1	1	59	1	59	1	3.37	3.57	3.26	3.09	10	50	12.1	12	10.8	55.4	42.6	38.8
2	24	0.238266	5	6.3	0	1	0	2.75	1	1	1	59	1	59	1	2.95	3.9	2.92	3.04	20	20	13.6	14.8	47.4	11.3	12.3	29.1
2	27	0.45428	3	4.8	0	1	0	3.5	0	0	0	59	1	59	1	2.47	4.77	3.27	3.23	10	10	9.7	13.8	22.9	34.8	43	35.5
2	28	0.919294	3	4.6	0	1	0	3	0	0	0	59	1	59	1	3.71	5.86	3.23	3.74	30	470	11.4	16.6	29.4	32	37.2	61.7
2	31	0.10093	3	4.4	0	1	0	3.5	0	0	0	59	1	59	1	2.74	3.68	3.32	3.79	70	60	13.1	12	27.9	32.5	40.2	20.1
2	32	0.640152	3	4.4	0	1	0	2.75	0	0	0	59	1	59	1	3.36	5.07	3.26	3.12	10	70	11.3	12.5	45.3	41.5	34	48.1
2	35	0.201858	1	2.6	0	1	0	4	0	1	1	59	1	59	1	2.54	5.12	3.27	3.09	20	40	9.7	13	30.3	22.2	31.2	41
2	36	0.149667	1	2.6	0	1	0	3	0	1	1	59	1	59	1	3.86	5.85	3.13	3.32	30	830	15.6	13.7	44.9	52.9	60.7	29.4
2	39	0.372045	2	3.4	0	1	0	3.5	0	0	0	59	1	59	1	3.6	4.43	3.11	2.91	40	30	14.9	15.4	24.6	44	32.2	54.1
2	40	0.589441	5	6.8	0	1	0	4	0	0	0	59	1	59	1	5.36	4.27	3.47	3.02	40	100	13.1	14.8	20.5	47	40.4	35.4
2	43	0.43408	2	3.5	0	1	0	2.75	0	0	0	59	1	59	1	3.71	4.57	3.77	2.97	50	100	13.1	10.8	6.9	40.2	26.4	49.8
2	44	0.307187	3	4.5	0	1	0	2.75	0	0	0	59	1	59	1	2.57	4.91	3.11	3.7	180	30	13.9	13.1	32.7	24.7	27.2	27
2	47	0.466491	1	2.5	0	1	0	3	0	0	0	59	1	59	1	2.71	5.16	2.83	3.34	120	20	15.1	13.2	24.5	6.6	29.7	27.2
2	48	0.144222	2	4	0	1	0	2.75	0	0	0	59	1	59	1	3.28	5.32	3	3.23	440	20	14.4	13.5	33	26.7	33.5	31.2
2	51	0.883969	2	3.6	0	1	0	3.5	0	0	0	59	1	59	1	3.48	2.96	3.1	3.2	50	10	15.2	11.6	32	23.6	40.3	32.6
2	52	0.7322	1	2.5	0	2	0	2.75	0	1	1	59	1	59	1	3.23	4.91	3.02	3.17	60	20	14.5	15.2	22.9	25.6	45.3	24.8
2	55	0.612508	3	4.3	0	1	0	3	0	0	0	59	1	59	1	3.35	4.72	3.12	3.08	30	30	14.5	12.7	26	27.1	25.1	27.9
2	56	0.987434	2	4	0	1	0	4	1	0	1	59	1	59	1	4.33	6.68	3.22	3.42	150	20	10.7	16	29.3	29.4	40.2	31.8
2	59	0.302817	2	3.5	0	1	0	3.5	0	0	0	59	1	59	1	4.61	4.58	3.8	3.17	40	10	15.4	12	25.3	47.3	39.9	19.4
2	60	0.00637779	1	2.6	0	1	0	3	0	0	0	59	1	59	1	3.24	4.5	3.02	3.08	20	20	18.4	16.3	25.8	45.1	20.7	33.8
2	63	0.481608	3	4.6	0	1	0	3	0	0	0	59	1	59	1	3.54	4.3	3.29	3.16	159	30	9.6	14.9	39.7	54.5	43.6	31.5
2	64	0.539608	2	3.5	0	1	0	4	0	0	0	59	1	59	1	4.14	4.55	3.48	3.19	60	20	12.2	15.1	38.5	49.3	51.7	31.1
2	67	0.810309	2	3.7	1	1	0	3	0	1	1	59	1	59	1	4.84	3.47	3.28	2.96	70	20	12.6	12.9	43.6	30.5	32.7	36.3
2	68	0.389794	1	2.3	0	2	0	3	1	1	1	60	1	60	1	3.22	5.4	3	3.42	50	90	10.1	13.5	37.8	41.9	37.5	35.7
2	71	0.675281	4	6.3	0	1	0	4	0	0	0	60	1	60	1	5.63	3.69	3.92	3.16	220	30	17.2	12.1	41.3	45.9	39.4	31.2
2	72	0.667111	3	4.5	0	1	0	3.5	0	0	0	60	1	60	1	5.18	4.44	2.77	2.95	210	40	10.9	15.8	43.1	12.5	38.2	20.2
2	75	0.113182	3	4.4	0	1	0	4	0	0	0	60	1	60	1	4.77	4.65	3.14	3.07	20	20	10.4	12.5	28.9	39.4	28.6	49.4
2	76	0.485005	2	3.4	0	1	0	3.5	0	1	1	60	1	60	1	5.28	4.39	3.46	3.66	180	50	11.3	16.6	38.9	37.1	49.3	43.9
2	79	0.205495	2	3.4	0	1	0	3	0	0	0	60	1	60	1	4.96	3.86	4.15	3.13	120	120	8.3	11.1	39.5	38.5	50.2	36.2
2	80	0.426398	2	3.6	0	1	0	4	0	0	0	60	1	60	1	6.58	5.25	3.98	3.01	40	210	9.5	14	24.9	30.2	21.7	33
2	83	0.747729	5	6.5	0	1	0	2.75	0	1	1	60	1	60	1	4.65	5.69	3.75	2.94	90	30	8.9	17.3	26.3	41.8	39.6	43.6
2	84	0.104122	3	4.6	0	1	0	4	0	0	0	60	1	60	1	5.63	3.87	3.29	3.02	740	30	12.3	14.5	33.1	45.6	33.8	53.2
2	87	0.404879	2	3.8	0	1	0	3	0	0	0	60	1	60	1	4.26	5.57	3.3	2.63	60	180	12.8	13.7	37.2	40.8	35.7	55.6
2	88	0.952338	2	3.6	0	2	0	3	0	0	0	60	1	60	1	5.51	4.58	3.12	2.94	340	10	11.8	14.7	30.9	51.7	40.4	45.6
2	91	0.737166	2	3.6	0	1	0	3.5	0	0	0	60	1	60	1	5.64	4.18	3.74	3.3	20	60	8.2	11.9	35.4	23.4	38	26.3
2	92	0.370118	3	4.6	0	2	0	3	1	1	1	60	1	60	1	4.23	4.12	3.55	3.11	250	10	12.4	12.3	19.5	24.4	27.1	35.8
2	95	0.560769	3	4.4	0	1	0	4	0	0	0	60	1	60	1	5.35	4.39	3.9	3	140	30	12	13.3	28.1	27.1	45.8	29.6
2	96	0.563825	2	3.9	0	1	0	4	0	0	0	60	1	60	1	4.1	5.75	3.37	2.63	30	670	12.4	12.6	17	18.4	43	54.3
2	99	0.795035	2	3.6	0	1	0	2.75	0	0	0	60	1	60	1	4.65	5.47	3.91	3.01	130	20	11	11.1	38.8	24.4	53.6	59.8
2	100	0.217331	3	4.5	0	1	0	3.5	0	0	0	60	1	60	1	4.77	4.67	3.06	2.75	60	90	11.5	13.3	41.5	34.1	20.7	65.5
2	103	0.226337	3	4.3	0	1	0	4	0	0	0	60	1	60	1	4.63	7.1	3.72	3.49	130	40	15.8	12	39	28.4	33.2	53
2	104	0.407289	2	3.7	0	1	0	2.75	0	1	1	61	1	61	1	4.14	4.04	3.75	2.63	30	40	9.4	9.5	28.8	56.5	28.4	30.5
2	107	0.704754	3	4.5	0	1	0	3	0	0	0	61	1	61	1	5.96	5.61	4.02	3.05	190	40	15.4	9.1	43.8	36.7	40.4	20.5
2	108	0.0697499	5	6.2	0	1	1	3.5	0	0	0	62	1	62	1	4.27	4.32	3.64	3.27	30	40	13.1	12.5	56.1	31.8	25.1	32.9
2	111	0.586841	2	3.8	0	2	0	3	1	0	1	62	1	62	1	3.43	7.35	2.99	2.72	151	240	10.4	15.9	37.5	48.4	24.1	58.9
2	112	0.857161	1	2.5	0	2	0	2.75	0	1	1	62	1	62	1	4.85	4.43	2.89	3.3	50	80	9.5	12.2	29	16.5	25.2	42.4
2	115	0.557346	4	5.5	0	1	0	4	0	0	0	62	1	62	1	5.62	4.6	2.96	3.26	200	30	11.9	10.6	40	29.5	38.4	28.5
2	116	0.712837	3	4.6	0	1	0	3	0	0	0	63	1	63	1	3.51	3.66	3.25	3.83	30	80	10.8	11.8	26.6	37.3	27.5	34.1
2	119	0.56458	3	4.3	0	1	0	4	0	0	0	63	1	63	1	2.8	3.44	3.3	3.02	30	20	11.1	13	23.5	36.9	46	27.1
2	120	0.842561	2	3.6	0	1	0	2.75	0	0	0	63	1	63	1	4.97	4.64	3.63	2.97	20	60	11.5	11.6	47.9	33	49.2	31.3
2	123	0.895612	3	4.4	0	1	0	3	0	0	0	63	1	63	1	3.23	4.04	3.28	3.51	520	90	6.1	15.7	37.5	37.6	41.1	31.6
2	124	0.395298	3	4.3	0	1	0	3	0	0	0	63	1	63	1	4.39	6.19	3.22	3.62	40	140	11.6	12.2	40.4	39.5	38.3	33.8
2	127	0.377856	4	6.3	0	1	0	3	0	0	0	63	1	56.1073	1	4.33	7.69	3.28	3.6	30	160	12	14.8	36.9	39.1	37.6	55.8
2	128	0.718122	4	5.7	0	1	0	4	0	1	1	64	1	64	1	5.02	4.91	3.04	2.95	30	30	10.2	15.1	16.2	25.2	36.9	56.8
2	131	0.449582	5	6.8	0	1	0	3	0	0	0	64	1	64	1	5.41	4.65	2.99	3.23	20	440	9.1	11.9	27.2	39.2	22.8	50.4
2	132	0.625098	4	5.3	0	1	0	3.5	0	0	0	65	1	65	1	4.49	5.34	3.07	3.09	390	200	9.6	13.4	9.2	31.4	36.3	47.1
2	135	0.791871	3	4.5	0	1	0	3	0	0	0	65	1	65	1	7.45	5.74	3.33	2.72	130	20	12.6	15.7	29	18.2	43.4	47
2	136	0.780633	3	4.5	0	1	0	3	1	0	1	65	1	65	1	3.71	6.78	3.35	3.9	30	40	9.8	16.8	12.3	41.9	33.3	44.6
2	139	0.61808	3	4.3	1	1	0	3	0	0	0	65	1	65	1	3.91	2.62	3.04	2.87	130	80	10.1	9.7	35.5	45.3	23.4	50.8
2	140	0.882499	3	4.3	0	1	0	2.75	0	0	0	65	1	65	1	2.72	2.95	3.41	2.97	30	10	7.8	14.6	41.1	43.5	32.1	39.1
2	143	0.105422	1	2.5	0	1	0	3	1	1	1	65	1	65	1	3.2	4.68	3.1	3.91	30	410	16	15.7	36.3	51	29	42.6
2	144	0.292104	5	6.4	0	1	0	2.75	0	0	0	65	1	65	1	4.46	4.91	3.38	2.68	370	420	8.9	12.9	24.5	32.7	37.9	72.4
2	147	0.316947	3	4.4	0	1	0	3	0	0	0	65	1	65	1	4.52	4.89	4.2	3.31	200	250	6.3	12.9	44.1	42	33.9	58.5
2	148	0.702818	3	4.5	0	1	0	3	0	0	0	66	1	66	1	3.61	5.64	3.67	3.75	40	100	8.6	13.1	14.8	29.9	54	49.8
2	151	0.245996	5	6.8	0	1	0	3	0	0	0	66	1	66	1	5.36	4.05	3.16	3.32	320	30	16.4	12.4	18.9	40.3	33.2	28.4
2	152	0.413286	6	7.8	0	1	0	3.5	0	0	0	66	2	66	1	3.34	4.92	3.02	2.57	260	10	8	12.7	49.6	43.5	48.5	30.7
2	155	0.874987	3	4.3	0	3	0	2.75	1	1	1	61	2	67	1	4.15	4.1	3.13	2.72	150	20	10.9	11.7	31.5	44.4	32	29.8
2	156	0.713155	3	4.8	0	1	0	3	0	0	0	68	1	68	1	5.14	4.55	3.54	3	40	80	12.7	11.3	38.9	29.4	33.6	30.7
2	159	0.533166	3	4.6	0	1	0	4	0	0	0	68	1	68	1	4.4	4.71	3.37	3.29	80	220	11	12.7	24.4	31.4	34.3	23.5
2	160	0.775688	2	3.6	0	1	0	2.75	0	0	0	68	1	68	1	4.46	5.2	3.47	2.73	130	320	11.4	12.3	26.7	25.8	18.3	15.1
2	163	0.840002	5	6.8	0	1	0	4	0	1	1	69	1	69	1	6.64	3.72	3.46	3.18	860	90	11.7	11.4	29	25.8	50.6	58.3
2	164	0.293818	5	6.4	0	1	0	3.5	0	0	0	69	1	69	1	4.67	3.96	3.59	3.62	430	20	13.8	13.2	39.2	32.4	35.3	53.2
2	167	0.857757	2	3.5	0	1	0	2.75	0	0	0	69	1	69	1	6.81	3.66	6.99	2.88	134	120	12.3	10.7	24.2	43.8	44.2	39.6
2	168	0.364422	2	4	0	1	0	4	0	0	0	69	1	69	1	7.28	2.63	4.15	2.65	70	230	9.5	12.1	40.2	30.6	35.7	22.9
2	171	0.491598	4	5.5	0	1	0	4	0	0	0	69	1	69	1	4.98	3.82	3.77	2.87	350	200	9	14.8	23.4	39.3	30.3	33.3
2	172	0.636703	3	4.4	0	1	0	4	0	1	1	70	1	70	1	4.83	5.1	3.62	2.69	20	40	11.2	12.3	28.3	41.4	29.2	25.5
2	175	0.16591	3	4.8	0	1	0	3	0	0	0	50	2	70	1	2.75	3.22	3.3	2.75	120	70	14.8	12.2	15.5	31.6	41.6	26.3
2	176	0.185842	2	3.4	0	1	0	3.5	0	0	0	70	1	70	1	5.39	4.04	3.59	3.07	302	0	14.5	13.6	24.8	31.6	27.9	33.9
2	179	0.792436	2	3.6	0	2	0	3	0	1	1	70	1	70	1	3.59	4.54	2.95	3.49	110	20	14.8	11	23.1	35.2	35.1	47.3
2	180	0.2191	5	6.5	0	1	0	3	0	1	1	70	1	70	1	4.58	3.1	4.02	3.02	160	60	15.3	13.7	37.4	35.2	24	46.9
2	183	0.679944	6	7.8	0	1	0	4	0	0	0	71	1	71	1	3.31	4.43	3.28	3.57	60	424	16.1	12.2	28.3	51.5	16.9	33.3
2	184	0.871081	2	3.8	0	1	0	2.75	0	0	0	50	2	71	1	6.77	3.68	3.89	2.97	420	190	12.9	12.1	40.1	47.5	42.7	51.2
2	187	0.384857	2	3.5	0	1	0	4	0	0	0	71	1	71	1	4.24	3.65	3.68	3.22	340	140	13.4	11.3	26.6	23.3	26.1	26.1
2	188	0.754534	5	6.8	0	1	0	4	0	1	1	71	1	71	1	3.92	4.53	2.94	3.08	130	100	15.3	15.4	30.6	15	29.8	39
2	191	0.0599631	3	4.5	0	2	0	3.5	0	0	0	72	1	72	1	5.01	6.31	3.95	3.02	132	450	9.2	8.8	20.8	18	25.1	48.7
2	192	0.121976	4	5.8	0	1	0	3	0	0	0	53	2	72	1	5.57	3.04	3.85	3.57	230	40	14.4	13.9	23.3	32.3	39.1	24.3
2	195	0.0904306	4	5.5	0	1	0	4	0	1	1	72	1	72	1	8.07	6.07	3.8	3.4	110	80	13.9	12.2	32.6	20.4	48.6	41.8
2	196	0.0638526	4	5.2	0	1	0	2.75	0	0	0	72	1	72	1	3.72	4.28	4.16	2.85	640	30	13.4	11.1	19.3	38	43.1	30.5
2	199	0.0691742	6	7.8	0	2	0	3.5	0	1	1	72	1	72	1	3.35	4.19	4.08	3.3	70	40	10.5	13.8	12.6	48	34.3	26.3
2	200	0.747722	5	7.1	0	1	0	3	0	0	0	73	1	73	1	5.09	4.9	3.2	3.35	400	110	15.8	14.6	35.3	26.1	30	31.7
2	203	0.487623	3	4.3	0	1	0	3.5	0	0	0	73	1	73	1	5.46	4.57	4.18	2.87	70	30	10.3	15	31.3	29.9	22.5	50.5
2	204	0.0696449	3	4.3	0	1	0	3	0	1	1	73	1	73	1	4.35	4.31	3.21	3.01	20	70	12.5	12.8	39.2	32.5	28.2	34.4
2	207	0.301496	4	5.8	0	1	0	3	0	0	0	73	1	73	1	4.76	4.95	3.52	3.03	272	40	11.7	16.2	30.6	28.6	44.8	28.7
2	208	0.715916	5	6.3	0	1	0	3.5	0	0	0	73	1	73	1	4.81	3.38	3.68	3.49	50	80	13.8	14.4	42.2	36.4	53.3	46.6
2	211	0.543027	3	4.6	0	2	0	2.75	0	0	0	51	2	73	1	5.38	4.71	3.15	2.9	120	70	12.3	11.4	26	46.2	28.3	31.7
2	212	0.602048	3	4.3	0	1	0	3	0	0	0	52	2	73	1	5.88	5.11	3.58	2.91	80	160	9.5	14.6	39.2	38.2	28.1	30.9
2	215	0.778346	2	3.8	0	1	0	4	0	0	0	69	2	74	1	3.99	4.97	3.2	3.21	40	20	9	17	45.9	37.2	26.6	31.4
2	216	0.3202	4	5.3	0	1	0	2.75	0	1	1	74	1	74	1	4.37	4.66	3.16	3.29	80	127	14.8	15.2	21.6	33.4	57.2	34.7
2	219	0.0176758	5	6.8	0	1	0	3	0	0	0	74	1	74	1	5.31	4.88	3.71	3.34	370	50	16.3	12.4	16.2	41.9	46.5	19.2
2	220	0.915221	4	5.2	0	1	0	3.5	1	1	1	74	1	74	1	5.55	4.53	3.16	3.38	110	50	14.7	15	19.7	41.7	28.2	41.8
2	223	0.763605	5	7.3	1	1	0	3	0	0	0	51	2	74	1	4.31	4.35	3.28	2.93	50	10	15.2	16.2	41.1	35.7	43.7	30.2
2	224	0.423536	1	2.5	0	1	0	3	0	0	0	50	2	74	1	6.22	5.26	3.24	3.58	210	30	16.1	9	19.9	31	43	41.7
2	227	0.304796	1	2.5	0	1	0	3.5	0	0	0	56	2	75	1	5.19	4.22	3.7	3.47	100	120	12.2	15.1	38.9	29.7	43.9	32.1
2	228	0.0507847	2	3.4	0	3	0	3	1	0	1	56	2	75	1	4.74	4.17	3.49	2.67	50	40	15.4	12.3	29	44.7	33.7	45
2	231	0.373186	4	5.2	0	1	0	3.5	1	0	1	50	2	75	1	3.85	4.09	3.44	2.55	200	20	17.7	11.7	32.4	37.4	30.7	33.7
2	232	0.335941	4	5.3	0	1	0	2.75	0	0	0	52	1	75	1	5.39	3.41	3.55	2.92	110	30	7.9	13.8	33	44.6	26.6	47.5
2	235	0.896377	4	5.5	0	1	0	4	0	1	1	75	1	75	1	8.35	3.82	4.33	2.84	140	120	12.2	12.3	41.1	39.1	37.3	57.9
2	236	0.119802	2	3.6	0	1	0	3.5	0	0	0	75	1	75	1	4.9	5.35	3.28	2.79	50	170	10.6	9.5	29.6	40.4	32.8	39.7
2	239	0.258111	5	6.4	0	1	0	2.75	0	1	1	75	1	75	1	4.53	4.19	3.63	3.47	280	20	15.6	9	27.6	68.1	32.7	71.3
2	240	0.64643	5	7.6	0	1	0	3.5	0	0	0	53	2	75	1	4.72	5.02	2.88	3.51	240	140	13	16.8	39.7	28	34.9	63.8
2	243	0.265633	2	3.7	0	1	0	3	0	0	0	54	2	76	1	6.42	5.33	3.47	3.29	750	60	13.1	12.1	36.8	37.7	49.6	38.1
2	244	0.802331	4	5.2	0	1	0	3.5	1	0	1	54	2	76	1	8.92	3.8	3.92	2.98	70	30	12.8	17.2	44.4	18.1	55.9	43.4
2	247	0.361005	4	5.5	1	1	0	4	0	1	1	54	2	76	1	4.65	4.82	3.25	2.8	30	200	15.2	12.3	36.1	39.5	25.8	58.2
2	248	0.275036	2	3.8	0	1	0	2.75	0	0	0	56	2	78	1	3.34	4.14	3.63	3.46	30	170	11	17.2	47.1	23.2	37.9	30.5
2	251	0.862603	1	2.5	0	1	0	2.75	0	0	0	55	2	78	1	4.6	3.72	3.09	3.06	20	50	13.5	13.2	38.7	38	46.6	27.8
2	252	0.178196	5	6.8	0	1	0	3	0	0	0	54	2	78	1	5.66	3.9	2.6	3.4	40	50	15.4	16.1	34	51.9	59.9	33.5
2	255	0.0586224	4	5.5	0	1	0	2.75	0	0	0	54	2	78	1	4.66	5.55	3.47	3.75	30	60	15.3	12.4	44.2	30.6	49.8	52.6
2	256	0.882782	2	3.7	0	1	0	3.5	0	0	0	54	2	78	1	5.42	5.05	3.94	3.27	180	30	11.8	13.7	37.1	35	50.6	32.2
2	259	0.99524	1	2.5	0	1	0	2.75	0	0	0	78	1	78	1	6.59	6.15	3.5	3.67	150	520	16.8	16.3	36.3	37.7	65.7	58
2	260	0.405456	3	4.5	0	2	0	3.5	0	1	1	55	1	78	1	6.28	3.52	3.12	3.67	140	50	16.6	12.3	31.9	33.2	13.8	38.2
2	263	0.915993	3	4.3	0	1	0	3	0	0	0	52	2	78	1	6.36	3.8	3.52	3.18	290	10	15.7	15	39.5	37.9	31.1	27.7
2	264	0.305194	4	5.5	0	1	0	4	0	0	0	59	2	78	1	4.02	4.71	3.4	3.98	40	70	11.9	15.7	25	49.4	54.8	29
2	267	0.902685	2	3.6	0	1	0	4	0	0	0	55	2	78	1	5.04	5.23	3.63	4.07	50	160	14.3	16.5	31	44.8	63.4	14.3
2	268	0.117792	1	2.5	0	1	0	2.75	0	0	0	59	2	79	1	5.92	4.74	3.19	3.55	50	30	16	17.3	21.3	36.6	26.4	68.2
2	271	0.0779285	1	2.5	0	1	0	3	0	0	0	55	2	79	1	8.05	4.94	3.63	3.45	100	120	17.5	16.1	24.3	32	21.8	50.4
2	272	0.552507	2	4.1	0	1	0	4	0	0	0	57	2	80	1	9.32	6.18	4.11	2.95	300	211	14.9	17.2	48	27.6	26.9	39.8
2	275	0.421354	1	2.5	0	1	0	3.5	0	0	0	57	2	80	1	6.62	5.22	3.9	3.01	60	50	13.3	12.7	31.4	24.4	35.1	41.4
2	276	0.246272	6	7.8	0	2	0	2.75	0	1	1	57	2	80	1	4.29	4.69	3.56	3.39	50	390	14	16.6	29.4	31.2	38.5	42.9
2	279	0.152696	5	6.8	0	1	0	3.5	0	0	0	57	2	81	1	4.32	3.86	3.84	2.85	110	100	8.9	15.6	35.5	39.5	45.2	70.2
2	280	0.115539	1	2.5	0	1	0	3	0	0	0	55	1	81	1	4.05	3.91	4.2	3.17	100	199	10.8	12.5	28.4	42	33.2	32.5
2	283	0.519253	2	3.5	0	1	0	4	0	0	0	58	2	81	1	6.15	3.85	3.53	3.28	30	180	10.7	11.7	38.4	19.9	42.9	61.7
2	284	0.44478	6	7.8	0	1	0	4	0	0	0	58	2	81	1	6.47	5.13	3.32	2.85	170	80	15.4	13.8	24.2	38.1	10.2	64.6
2	287	0.475567	1	2.5	0	1	0	3.5	1	0	1	56	2	81	1	3.75	4.28	3.26	3.49	20	120	15.6	12.3	23.3	45.5	36.2	43.1
2	288	0.484178	2	3.7	0	1	0	3	0	0	0	60	2	82	1	3.73	6.16	3.29	2.69	40	30	16.6	9.5	19.1	46.7	55.3	27.3
2	291	0.696494	5	7.2	0	1	0	4	0	0	0	52	2	82	1	4.58	3.1	3.67	3.18	170	10	15.3	9	10.3	37.6	24.4	42.4
2	292	0.278997	5	6.3	0	1	0	3.5	0	0	0	50	2	82	1	4.02	3.4	3.51	3.27	290	40	15.3	15.2	19.2	30.9	36.6	24.4
2	295	0.58287	3	4.6	0	1	0	3	0	0	0	53	2	82	1	5.92	4.34	3.71	3.5	200	321	11.8	11.7	22.7	37.2	29.1	14.1
2	296	0.0460275	1	2.5	0	1	0	2.75	0	1	1	61	2	82	1	3.88	3.69	3.44	3.44	90	60	16.2	13.8	21.7	54.4	38.1	58.3
2	299	0.169699	2	3.7	0	1	0	4	0	0	0	55	2	83	1	5.39	6.6	3.62	2.93	70	121	10.4	12.3	33.9	46.1	45.1	45.7
2	300	0.38233	5	7.8	0	2	0	3.5	1	0	1	58	2	84	1	3.49	7.7	3.12	3.18	40	920	10.3	9.5	24.6	52	32.9	52.5
2	303	0.269379	5	6.5	0	1	0	3	0	0	0	61	2	84	1	6.63	3.76	3.82	2.94	153	110	12.6	9	17.1	23.2	28.7	41.5
2	304	0.0220826	5	7.1	0	1	0	4	0	0	0	55	2	84	1	5.35	4.16	3.43	3.62	90	50	10	13.6	45.8	28.2	23.9	27
2	307	0.766531	5	7.3	0	1	0	2.75	0	0	0	59	2	85	1	5.71	4.64	3.52	3.38	270	220	17.4	13.2	24.5	37.4	35.1	31.3
2	308	0.653343	2	3.9	0	3	0	3	0	1	1	53	2	86	1	3.21	7.42	3.25	3.46	60	20	12.3	15.7	33.6	43.8	38.7	42.4
2	311	0.877569	5	6.4	0	1	0	4	0	0	0	60	2	87	1	6.1	4.48	4.41	3.26	130	160	11.5	12.5	10.8	40.6	53.3	30.2
2	312	0.670063	3	4.4	0	1	0	3	0	0	0	55	2	88	1	2.34	5.18	3.28	3.35	30	100	13.3	7.8	35	49.3	37.5	29.8
2	315	0.866516	1	2.5	0	1	0	3	0	0	0	61	2	88	1	6.24	4.47	3.51	2.98	70	119	9.4	16	39.8	27.7	31.7	38.1
2	316	0.308464	5	6.8	0	1	0	3.5	1	0	1	59	2	89	1	5.35	3.64	3.31	3.21	130	370	15.7	8.9	42.8	31.6	47.4	32.2
2	319	0.948754	5	7	0	1	0	3	0	1	1	71	2	89	1	5.71	6.93	3.91	2.67	30	20	13.7	6.3	32.3	44.9	17.8	47.2
2	320	0.319523	5	6.9	0	1	0	4	0	0	0	50	2	89	1	5.56	5.56	3.52	3.35	160	20	12.6	8.6	17.6	41.5	32.1	52.1
2	324	0.169403	3	4.7	0	1	0	2.75	0	0	0	71	1	90	1	6.77	3.85	3.29	2.99	120	90	14.9	16.4	19.4	47	48.3	62.3
2	325	0.825949	1	2.5	0	1	0	3.5	1	0	1	71	2	91	1	4.64	5.76	3.43	2.84	60	440	13.1	8	20.5	47.4	22.3	51.2
2	328	0.915448	3	4.5	0	1	0	3	0	0	0	71	2	91	1	4.78	4.8	3.28	3.38	30	109	14.7	12.6	23.4	38.7	56.7	40.2
2	329	0.510536	5	6.5	0	1	0	3.25	0	0	0	69	2	91	1	3.91	4.61	3.2	3.15	530	40	8.7	16.8	10.3	33.6	42.8	41.9
2	335	0.729412	1	2.3	0	1	0	3.25	0	0	0	73	3	92	1	4.51	4.4	3.82	2.66	40	110	11.7	13.9	33.5	57.7	29.7	43.7
2	336	0.4602	3	4.3	0	1	0	3.25	0	0	0	53	2	92	1	6.66	6.76	4.06	3.29	70	30	13.8	14.8	19.1	36.4	59.9	53.3
2	339	0.034056	5	6.3	0	1	0	2.75	0	0	0	54	2	93	1	4.9	4.12	3.45	3.21	230	640	12.3	9.2	33.9	49	53	5.6
2	340	0.553225	1	2.6	0	2	0	3	1	1	1	56	2	93	1	6.65	3.97	3.56	3.23	250	70	9.5	10.8	18.8	49.5	32.8	29.7
2	348	0.484873	5	7.8	0	1	0	3	0	0	0	70	2	94	1	4.98	4.14	4.05	3.2	60	370	9	7.8	14.9	40.3	45.6	38.2
2	349	0.753449	6	7.8	0	1	0	3.5	0	1	1	71	3	94	1	4.38	5.5	3.46	2.87	149	10	13.8	16	28.9	38.9	56.7	54.5
2	352	0.552127	5	6.9	0	1	0	3	0	0	0	52	1	94	1	6.01	6.87	3.8	3.29	40	20	12.7	8.9	29.5	40.5	40.4	66.3
2	353	0.818956	2	3.4	0	1	0	3.5	0	0	0	95	3	95	1	5.99	5.08	3.47	3.41	60	10	12.8	6.3	42.9	44.1	49.9	49.1
2	358	0.852354	5	6.3	0	1	0	3	0	0	0	55	1	95	1	5.41	5.36	4.73	3.05	119	62	12.5	8.6	28.2	35	38.3	56.6
2	359	0.974082	4	5.5	0	1	0	3	0	0	0	54	2	96	1	8.62	4.5	4.07	3.29	780	50	9.4	16.4	33.2	29.9	46.6	30
2	362	0.0651313	3	4.4	0	1	0	3	0	0	0	54	2	96	1	4.08	4.45	3.37	3.18	150	280	15.7	8	34.1	21.9	49.6	55.8
2	363	0.567599	1	2.5	0	1	0	3	0	0	0	54	3	96	1	5.27	7.58	3.65	2.81	640	30	17.6	13.7	27	44.1	27.4	33.8
2	368	0.718439	2	3.4	0	1	0	3	1	0	1	54	2	96	1	5.55	4.86	4.07	3	140	20	14.7	17.3	41.2	43	53.6	38.3
2	369	0.46742	5	6.9	0	1	0	2.75	0	0	0	72	2	96	1	4.25	5.45	3.72	3.56	70	190	15.5	15.2	27.7	50.7	23.5	52.1
2	372	0.919576	3	4.4	0	2	0	3.25	0	1	1	52	3	96	1	5.86	6.95	4	3.9	320	20	12.1	14.4	44.4	42.2	36.7	29
2	373	0.269602	1	2.4	0	1	0	2.75	0	0	0	55	2	97	1	4.63	6.58	3.37	3.61	50	20	14.1	17.2	33.5	37.9	56.2	45.7
2	378	0.57257	1	2.4	0	1	0	2.75	0	0	0	57	3	97	1	3.93	4.57	3.55	2.89	60	20	15.9	17.5	53.4	44	35.1	40.2
2	379	0.846036	1	2.3	0	1	0	3	0	0	0	57	2	97	1	4.87	5.96	4.13	3.53	220	160	13.7	15.1	22.8	43.3	38.5	46.2
2	382	0.828875	1	2.3	0	1	0	3	0	0	0	51	2	97	1	4.47	7.68	4.31	3.48	400	80	13.4	16.3	27.3	37.5	45.2	23.3
2	383	0.0736166	2	3.6	0	1	0	3	0	0	0	55	2	97	1	5.23	4.67	3.64	4.02	40	20	14.9	11.9	22.3	31.2	33.2	19.6
2	388	0.776689	5	6.4	0	1	0	3.5	0	1	1	74	2	97	1	4.37	6.1	3.68	3.25	130	30	10.8	12.8	26.8	49.8	42.9	31.6
2	389	0.471497	2	3.3	1	1	0	2.75	0	0	0	57	2	98	1	5.48	3.88	3.31	3.35	140	70	12.6	13.5	27.4	54.2	10.2	35.6
2	392	0.350598	1	2.4	0	1	0	3	0	0	0	55	3	98	1	6.3	4.64	3.76	3.72	244	360	9.6	11.7	24.6	48	36.2	25.6
2	393	0.0523483	4	5.4	0	1	0	3.25	0	0	0	54	3	98	1	3.87	4.59	3.32	3.05	280	50	14.9	11	21.1	39.9	55.3	34.2
2	396	0.345194	5	6.8	0	1	0	3	0	0	0	72	2	98	1	5.3	5.71	3.45	3.61	100	100	13.8	15.5	32	50.4	24.4	51.4
2	397	0.251581	5	6.5	0	1	0	3.25	0	0	0	57	2	99	1	4.77	5.45	3.38	3.52	40	134	11.9	7.3	38	28.8	36.6	51
2	400	0.648909	1	2.4	0	1	0	3	0	0	0	57	3	99	1	6.9	4.74	3.71	3.26	40	40	14.1	14.1	16.7	38.4	29.1	41.2
2	401	0.196347	1	2.4	0	1	0	3.5	0	0	0	53	2	99	1	5.28	6.17	3.63	3.23	80	80	14.3	12.2	33	42.8	38.1	50
2	405	0.62579	1	2.6	0	1	0	3	0	0	0	56	2	100	1	6.25	6.59	3.63	3.63	30	10	15.5	13.3	36.9	42.3	45.1	43.3
2	406	0.575697	2	3.3	0	2	0	2.75	0	0	0	57	2	100	1	6.35	5.25	4.12	2.93	90	30	11.4	7.8	9.8	22.5	32.9	11.7
2	409	0.621923	1	2.4	0	1	0	3	0	0	0	54	3	100	1	4.55	6.64	3.68	3.36	70	30	16.8	16	48.7	48.6	28.7	11.1
2	410	0.0921062	4	5.4	0	1	0	3.25	0	0	0	48	2	100	1	5.78	6.26	3.73	3.55	374	90	13.9	8.9	24.9	32.1	23.9	43.1
2	414	0.588582	5	6.8	0	3	0	3	0	1	1	58	2	101	1	4	5.73	3.47	3.5	40	50	15.5	6.3	34.7	43.8	35.1	28.7
2	415	0.325972	1	2.5	0	1	0	2.75	0	0	0	52	2	101	1	4.44	4.3	3.33	3.41	50	60	16	8.6	28.9	36.2	38.7	33.7
2	418	0.573971	2	3.6	0	1	0	3.5	0	0	0	51	3	101	1	4.62	6.91	3.53	3.64	10	260	15	16.4	37.3	22.5	53.3	49.4
2	419	0.675318	6	7.4	0	1	0	3	0	0	0	54	2	101	1	4.87	7.38	3.48	3.33	20	30	15.8	8	11.7	25.5	37.5	13.2
2	423	0.231566	1	2.4	0	1	0	4	0	0	0	54	2	101	1	4.88	5.02	3.87	3.56	100	90	11.6	16.9	24.7	31.2	31.7	33.4
2	424	0.523135	4	5.5	0	1	0	3	0	0	0	60	2	102	1	5.43	5.51	3.71	3.34	288	70	13.7	12.4	30.8	24.1	47.4	62.4
2	427	0.88026	2	3.3	0	1	0	3	0	0	0	57	3	102	1	1.62	3.91	3.13	3.41	60	400	16.7	11.7	48.7	33.4	17.8	24.9
2	428	0.594008	6	7.8	0	1	0	3.25	0	0	0	60	2	103	1	4.15	4.29	3.5	3.27	50	60	15.4	13.8	26.6	28.9	32.1	52.4
2	433	0.465458	3	4.3	0	1	0	3.25	0	0	0	60	2	103	1	6.81	7.01	3.71	3.41	120	120	14.9	12.3	41.3	23	48.3	36.2
2	434	0.0481227	2	3.6	0	1	0	3	0	0	0	60	2	103	1	3.91	4.48	3.34	3.43	40	20	13.5	9.5	9.2	35.1	22.3	20.5
2	437	0.45021	5	6.4	0	2	0	3.5	1	1	1	60	2	103	1	4.41	5.17	3.53	3.48	50	130	14.2	9	28.1	42.1	56.7	35.8
2	438	0.256803	1	2.5	0	1	0	2.75	0	0	0	54	2	103	1	5.87	5.39	4.34	3.25	570	120	12.5	13.2	47.8	42	42.8	31.4
2	442	0.77863	2	3.3	0	2	0	3	0	0	0	56	2	103	1	6.07	6.81	3.85	3.65	70	90	13.3	14.8	28.1	15.2	29.7	30.7
2	443	0.0307596	2	3.4	0	1	0	2.75	0	0	0	56	3	104	1	6.05	4.64	3.6	3.69	690	166	14.3	15.5	27.9	34.8	59.9	16.9
2	446	0.612708	2	3.3	0	1	0	2.75	0	0	0	56	2	104	1	5.15	3.82	3.42	3.53	40	20	14	13.2	41.3	5.6	53	63.3
2	447	0.981112	1	2.5	0	2	0	3	0	0	0	76	2	104	1	6.62	4.77	3.25	2.81	30	510	18.1	14.3	20.1	45.4	32.8	13.8
2	452	0.222481	5	6.8	0	1	0	3	0	0	0	63	3	106	1	6.79	4.95	3.99	3.72	250	160	13.3	13.9	32.7	45.9	45.6	31.1
2	453	0.974706	3	4.3	0	1	0	4	0	0	0	86	1	106	1	6.23	4.73	3.35	3.85	90	20	11.5	13.8	49.4	43.7	56.7	53
2	456	0.177108	1	2.3	0	2	0	3	0	0	0	54	2	107	1	4.31	4.03	3.73	3.44	70	50	11.1	16.7	36.8	38.9	40.4	58.5
2	457	0.622872	3	4.4	0	1	0	3.5	0	0	0	54	3	110	1	4.56	3.48	3.95	3.79	40	60	11	14.7	44.5	38.3	49.9	53.5
2	465	0.263018	3	4.6	0	1	0	3.5	0	0	0	60	3	110	1	3.83	4.63	3.46	3.5	60	150	16.9	7.8	29.1	53.1	38.3	57.5
2	466	0.979946	5	6.2	0	1	0	3	1	1	1	63	3	111	1	6.24	4.29	3.53	3.89	150	171	11.8	16	35.1	33.3	46.6	51.7
2	469	0.787293	5	6.5	0	1	0	3	1	0	1	49	3	111	1	4.97	4.74	3.73	4.3	70	200	12.5	8.9	37.7	51.2	49.6	9.9
2	470	0.859967	4	5.5	0	2	0	3	0	0	0	58	3	112	1	6.6	3.75	4.08	3.3	80	20	11.5	6.3	42	24.5	27.4	36.1
2	474	0.227657	4	5.5	0	1	0	3	1	1	1	56	5	112	1	5.97	4.03	3.72	3.1	150	40	13.8	8.6	41.5	43.4	53.6	31.8
2	475	0.90858	5	6.9	0	1	0	3	0	0	0	55	3	113	1	3.79	6.04	3.1	2.85	30	620	14.6	16.4	12.2	26	23.5	51.9
2	478	0.199375	2	3.3	0	2	0	3.5	0	1	1	70	2	113	1	5.68	5.64	4.17	3.14	40	10	11.6	8	29.7	45.7	36.7	42.1
2	479	0.878373	2	3.8	0	1	0	3	0	0	0	53	3	113	1	6.2	4.77	3.75	3.04	50	20	12.1	9.3	32.1	37.9	56.2	40.9
2	484	0.653203	3	4.3	1	1	0	3	0	0	0	55	3	113	1	4.97	5.23	4.05	3.49	140	280	12.9	8.9	35.8	39.7	34.7	36.6
2	485	0.953427	1	2.6	0	1	0	3	0	0	0	48	2	114	1	5.83	4.75	2.95	2.75	100	960	23.5	10.6	36.7	45	50.6	57
2	488	0.119827	6	7.8	0	1	0	3.5	0	0	0	68	3	114	1	4.13	3.9	3.64	3.07	180	80	9.9	6.1	28.5	39.8	46.4	37.7
2	489	0.943536	2	3.3	0	1	0	3	0	0	0	59	3	116	1	7.08	3.82	3.73	3.36	70	80	15.7	13.9	27.2	43.6	52.5	48.5
2	492	0.498463	2	3.4	0	2	0	3	0	0	0	56	3	118	1	6.88	4.91	4.04	3.39	870	90	14.9	15	28.4	30.2	43.8	38.2
2	493	0.329788	4	7.5	0	2	0	3.25	0	1	1	58	3	119	1	5.1	4.85	5.06	3.82	290	30	8.5	12.8	27.7	34.1	29.3	25.2
2	496	0.205355	3	4.3	0	2	0	3.25	0	0	0	54	3	119	1	7.71	5.02	3.82	3.69	180	20	14.7	14	19.4	54.2	17.2	34.4
2	497	0.174409	2	3.4	0	1	0	3	0	0	0	54	3	119	1	4.78	3.66	3.77	2.59	100	50	12.6	17.5	17.7	36.5	41.2	50.9
2	500	0.79822	2	3.4	0	1	0	2.75	0	0	0	52	3	119	1	5.64	5.49	3.25	3.71	570	40	13.2	18.7	36.8	46.1	39.8	36.9
2	501	0.355134	3	4.6	1	1	1	4	0	1	1	97	2	120	1	7.7	4.81	4.53	3.51	846	390	14.1	16.7	28.7	24.5	35.1	43.1
2	504	0.00668454	2	3.3	0	1	0	3	0	0	0	70	2	121	1	5.4	4.54	3.6	3.25	200	50	11.9	14.3	3.6	25.4	53.3	42.5
2	505	0.590594	1	2.4	0	1	0	3	1	1	1	53	2	121	1	4.95	4.96	3.5	3.94	80	60	14.9	16.4	44.4	44.1	41.6	45.4
2	508	0.103065	6	7.8	0	1	0	4	0	0	0	73	3	121	1	4.73	5.02	4.06	4.17	30	60	11.6	13.3	36.4	32	39.1	53
2	509	0.106757	1	2.5	0	1	0	3.5	0	0	0	45	3	122	1	4.82	5.66	3.65	2.86	80	240	11	11.8	38.8	28.9	26.2	58.3
2	512	0.343086	2	3.6	0	1	0	3.5	0	1	1	71	3	123	1	4.06	6.24	3.53	3.1	60	360	12	16.4	47.9	42.1	36.8	52.2
2	513	0.872968	1	2.4	0	1	0	4	0	0	0	54	3	123	1	5.43	3.5	3.62	2.91	130	90	11.7	12.4	51.6	14.2	33.3	41.5
2	516	0.779306	1	2.4	0	1	0	3	0	0	0	50	3	124	1	7.1	5.17	5.8	3.27	281	360	13.8	15.6	31.6	44.1	40.5	51.6
2	517	0.00598316	1	2.4	0	1	0	3	0	0	0	50	4	125	1	4.41	4.86	3.58	3.68	70	20	12.3	16.7	48.5	47.4	17.1	26.2
2	520	0.749173	3	4.4	0	2	0	2.75	0	0	0	55	2	126	1	5.87	6.73	3.68	3.23	60	60	9.5	16.7	42.8	32	53.9	44.2
2	521	0.77326	2	3.4	0	1	0	4	0	1	1	65	3	126	1	4.83	5.56	3.69	2.77	60	20	9	14	37.1	22.8	39	45.1
2	524	0.895399	4	5.5	0	1	0	3	0	0	0	57	4	126	1	6.52	3.64	3.85	3.38	490	20	15.1	17.1	45	41.8	19.9	38.3
2	525	0.506617	3	4.5	0	1	0	3	0	0	0	56	2	127	1	7.74	4.45	4.14	2.93	70	60	11.5	15.8	40.1	49.3	28.1	52.9
2	528	0.651004	6	7.7	1	1	0	3	0	0	0	56	3	127	1	7.76	4.54	3.99	3.24	140	30	16.9	14.1	38.1	41.1	37.7	30
2	529	0.200261	2	3.4	0	1	0	3	1	0	1	62	2	127	1	4.44	7.03	3.82	3.04	80	40	13.3	16	34	29.4	49.7	53.9
2	532	0.501076	2	3.6	0	1	0	3	0	1	1	61	3	127	1	6.29	5.68	3.77	3.77	238	90	9.6	12.9	23.4	32.2	30.2	43.5
2	533	0.586876	2	3.7	0	1	0	3.5	0	0	0	79	4	127	1	4.23	5.92	3.73	3.3	40	40	18.7	15.2	26.6	37.5	36.1	23.7
2	536	0.165315	3	4.6	0	1	0	4	0	0	0	57	2	128	1	9.19	4.56	4.46	3.56	150	161	18.9	13.7	30.4	37.6	45	39
2	537	0.867642	4	6.5	0	1	0	2.75	0	0	0	63	3	128	1	4.52	4.65	3.99	3.82	140	60	12.6	11.7	36.2	20.3	42.8	21
2	540	0.598141	3	4.5	0	1	0	4	0	0	0	54	3	129	1	4.31	4.26	4.04	3.21	310	20	13.8	17.9	15.7	46.1	45.5	41.7
2	541	0.123589	1	2.3	0	1	0	2.75	0	0	0	74	3	129	1	6.71	5.25	3.71	3.32	601	141	14.2	15.6	34.7	32.1	33.7	55.2
2	544	0.486766	1	2.5	0	1	0	3	0	0	0	51	3	129	1	4.24	3.28	3.31	3.64	60	130	15.6	13.7	37.3	44	38.9	21.1
2	545	0.893736	2	3.5	0	1	0	3.5	0	0	0	52	3	129	1	4.42	4.51	3.57	3.01	30	30	14.1	15.4	16.5	38	27.6	62
2	548	0.140645	3	4.5	0	1	0	3	0	0	0	44	2	131	1	6.77	5.27	3.63	3.46	60	480	13.6	12.4	34.5	32.7	32.7	52.4
2	549	0.849064	5	6.5	0	2	0	3.5	0	1	1	70	2	131	1	5.44	6.39	3.6	3.57	170	390	17.6	13.9	5.1	36.1	37.8	44.7
2	552	0.0307559	4	5.4	0	1	0	3.5	0	0	0	52	3	131	1	3.71	4.04	3.78	3.18	220	120	15.5	15.7	17.9	12.9	52	35.5
2	553	0.344546	3	4.6	0	1	0	3.5	0	0	0	60	4	132	1	5.09	5.16	3.98	3.61	110	20	14.8	14.4	21.7	26.7	47	51.8
2	556	0.525688	5	6.5	0	1	0	3	0	0	0	65	3	133	1	5.5	4.53	4.64	3.38	120	140	14	15.8	13.3	42.5	50.5	49.3
2	557	0.492326	6	7.3	0	1	0	3	0	1	1	55	4	134	1	6.16	4.52	3.51	3.58	130	40	15.2	12.2	12.7	35.1	43.8	45.9
2	560	0.915816	5	7.3	0	1	0	3.5	0	0	0	58	3	136	1	4.04	5.23	3.32	3.02	40	50	14.4	13.5	17	36.4	32.3	35.1
2	561	0.435308	2	3.5	0	1	0	3	0	0	0	55	3	136	1	7.18	5.59	4.42	3.3	60	60	14.9	14	21.7	36	52.4	23.4
2	564	0.353014	4	6.8	0	1	0	3.5	0	0	0	70	4	136	1	4.5	5.92	2.82	3.66	130	210	13.4	14.7	9.1	29.2	30.7	36.6
2	565	0.831341	5	6.3	0	1	0	3.5	0	1	1	54	5	138	1	7.46	4.97	4.16	3.54	120	370	15.9	13.1	17.7	41.8	40.8	25.6
2	568	0.287369	1	2.3	1	1	0	3.5	0	0	0	59	5	138	1	5.42	3.7	3.84	3.11	90	110	12.2	14	20.9	25.7	27.8	56.8
2	569	0.813103	2	3.6	0	2	0	3	0	0	0	51	5	138	1	6.2	6.13	3.51	3.25	130	780	15	14.7	35.1	34.7	28.3	41.4
2	572	0.840342	5	7.1	0	1	0	3	1	0	1	56	5	139	1	6.12	6.26	3.1	3.83	40	50	16.6	11.1	46.2	30.8	24.6	59.9
2	573	0.109343	2	3.3	0	1	0	3	0	0	0	54	4	140	1	6.86	3.63	4.12	3.55	60	150	16.7	11.7	27.7	35.3	33.5	62
2	576	0.421184	3	4.5	0	1	0	3	0	0	0	53	2	140	1	4.85	4.73	3.57	3.54	304	30	8.2	15.4	33.8	26.7	46.5	56
2	577	0.536126	2	3.4	0	1	0	3	1	0	1	56	4	140	1	5.35	5.41	4.17	3.32	280	70	11.2	16.1	19.6	31.4	44.5	54
2	580	0.490346	1	2.5	0	1	0	3.5	0	0	0	53	3	141	1	5.33	5.61	3.01	3.06	270	180	13.7	14.4	16.8	45.2	43.8	29.6
2	581	0.240052	1	2.5	0	1	0	3.5	0	0	0	69	2	144	1	5.23	6.31	3.95	3.73	110	40	11.7	12.3	20.3	38.8	43.6	66.3
2	584	0.793893	2	3.4	0	1	0	3	0	0	0	54	3	144	1	4.62	6.52	3.8	3.46	20	130	11.4	13.5	24	38.2	2.6	57.1
2	585	0.109913	3	4.5	0	1	0	3.5	1	1	1	74	4	144	1	4.86	4.97	3.77	3.02	30	20	14.9	15.3	15.6	29.6	7.4	43.6
2	588	0.487089	5	6.8	0	1	0	3	0	0	0	54	3	145	1	3.5	4.72	4.85	3.03	520	40	15.8	15.3	13	25.3	4.5	41
2	589	0.0575038	2	3.5	0	1	0	3	0	0	0	50	3	145	1	6.78	6.14	3.88	3.4	210	50	14.6	17.2	0.6	43.4	50.2	53.6
2	592	0.73352	2	3.4	0	1	0	3.5	1	0	1	54	3	146	1	6.39	5.27	3.83	3.5	220	240	14.7	14.2	31.4	33.4	10.3	42.4
2	593	0.779297	6	7.8	0	1	0	3	0	0	0	51	3	146	1	5.62	4.48	3.75	3.68	30	70	16.2	14.8	22.9	36.7	66.3	49.2
2	596	0.288303	3	4.4	0	1	0	3	0	0	0	55	4	146	1	5.15	3.5	3.63	3.47	800	180	13.5	13.4	17.7	23.8	34.1	33.1
2	597	0.148602	4	6.6	0	1	0	3.25	0	0	0	109	2	146	1	4.67	3.96	4.14	3.05	200	20	17.3	11.7	53.3	41.7	54.4	31.4
2	600	0.245986	5	7.5	0	1	0	3.25	0	0	0	70	5	146	1	7.2	4.21	3.51	2.99	420	690	13	13.8	26	43.4	53.2	33.5
2	601	0.584233	2	3.4	0	1	0	3	0	0	0	52	4	147	1	5.31	5.31	3.56	3.47	80	40	13.4	12.3	33.2	36.5	39.7	38.6
2	604	0.114427	2	3.3	0	1	0	3.5	0	0	0	48	3	147	1	5.27	3.46	3.61	4.11	120	280	10.9	9.5	29.4	40.5	26.4	51.8
2	605	0.0658658	4	5.4	0	1	0	2.75	0	1	1	52	3	148	1	4.09	5.82	3.93	3.21	50	330	14.2	9	18.3	36.6	26.7	51
2	608	0.530852	5	7.5	0	1	0	3	0	0	0	57	4	148	1	4.99	3.62	3.85	3.55	50	140	9.8	11.6	20.9	42.8	50.6	45.5
2	609	0.0683351	6	7.7	0	1	0	3	1	1	1	51	4	148	1	6.76	5.82	4.02	3.41	530	80	19.1	18.9	1.9	36.9	40.7	32.2
2	612	0.320588	4	5.5	0	1	0	3.5	0	0	0	57	3	149	1	2.52	1.99	3.52	3.26	60	330	13.6	9.3	14	26.6	58	42.1
2	613	0.460944	7	7.8	0	1	0	3.5	0	0	0	54	5	149	1	4.46	6.25	4.02	3.48	120	130	14.9	15.4	24.7	29	56	52.7
2	616	0.470711	5	6.4	0	1	0	3	0	0	0	54	3	150	1	4.84	4.33	4.08	3.47	50	20	14.2	11.4	20.6	29	41.4	48.3
2	617	0.211437	1	2.8	0	1	0	3	0	0	0	59	3	151	1	2.96	3.66	3.48	3.44	30	190	18	14.3	31.2	48.2	51	56.2
2	620	0.910993	1	2.5	0	1	0	4	0	0	0	54	4	152	1	3.88	5.01	4	3.28	70	30	10.5	12.9	33.9	28.9	21.2	62.3
2	621	0.150825	3	4.3	0	1	0	2.75	0	0	0	65	4	152	1	4.87	4.3	4.88	3.9	410	230	12.5	12.9	19.7	42.8	18.8	51.2
2	624	0.519097	1	2.5	1	1	0	3	0	1	1	53	3	152	1	5.85	3.88	4.24	3.39	220	10	10.9	14.4	20.5	49.2	50.2	41.3
2	625	0.106928	2	3.5	0	1	0	3	0	0	0	53	4	152	1	6.17	8.38	3.87	4.36	90	270	12.9	15.7	21.1	40.4	45.9	52.3
2	628	0.58859	5	6.9	0	1	0	2.75	0	0	0	60	3	153	1	5.05	4.13	3.2	3.37	110	20	13.5	15.2	15.2	25.8	33.4	38.6
2	629	0.778868	4	5.5	0	3	0	3	1	0	1	57	4	153	1	5.91	4.12	4.06	3.42	70	780	15.8	13.4	20.7	27	50.2	36.1
2	632	0.671275	2	3.3	1	1	0	3	0	0	0	53	4	154	1	7.48	4.32	3.96	3.23	650	40	14.2	16.7	37	43.3	20.2	30.6
2	633	0.942433	4	5.5	0	1	0	3.25	1	1	1	63	3	155	1	5.03	5	3.87	3.3	40	730	14.3	13.9	25.9	37.6	29.5	29.1
2	636	0.368264	2	3.3	0	1	0	2.75	0	0	0	52	2	155	1	6.01	4.2	3.9	2.99	40	60	12.3	16.4	33.3	26.7	40.7	53.8
2	637	0.311793	5	6.2	0	2	0	3	0	0	0	63	5	156	1	3.56	7.06	3.47	3.81	50	80	13.5	13.8	35.9	33.7	64.2	36.5
2	640	0.321952	4	6.4	0	1	0	2.75	0	0	0	72	7	156	1	7.76	4.28	3.46	3.53	110	139	15.6	16.2	23.7	28.6	45.2	32.6
2	641	0.954337	3	4.4	0	1	0	3	0	0	0	62	4	157	1	5.05	4.38	3.95	3.69	30	240	13.8	15.2	21.8	41.9	47.6	40.5
2	644	0.800592	5	7.2	0	2	0	3.5	0	0	0	50	5	158	1	5.69	4.54	4.04	3.05	40	490	16	13.6	16.4	43	34.7	43.5
2	645	0.109966	3	4.8	0	1	0	4	0	0	0	58	5	159	1	4.01	6.93	3.61	3.32	30	50	15.9	14.5	27.6	25.5	40.7	31.5
2	648	0.112263	5	7.2	0	2	0	3	0	1	1	55	6	159	1	5.56	4.67	4.17	3.2	320	20	12.8	12.5	16.2	34.3	25.9	41.4
2	649	0.772018	5	6.8	0	1	0	2.75	0	0	0	73	3	159	1	6.79	5.14	4.31	2.96	180	170	10.8	15.8	24.3	29	25.6	43.2
2	652	0.704812	2	3.4	0	1	0	3	0	0	0	50	5	159	1	5.34	5.05	3.6	3.17	50	210	10.9	15.5	20	29.5	29	50.1
2	653	0.308117	5	6.8	0	2	0	3.25	0	0	0	50	5	160	1	5.78	4.33	3.57	3.2	20	50	15.3	13.1	40.2	29	34.9	41.8
2	656	0.76048	2	3.7	0	1	0	3	0	0	0	55	3	161	1	6.12	6.55	4.12	4	90	30	13.9	16	35.5	26.6	36.4	22.4
2	657	0.0586375	4	5.3	0	1	0	3.5	0	0	0	60	5	163	1	5.12	4.04	3.68	3.12	50	30	14.5	16.4	52	19.6	29.7	46.5
2	660	0.876235	4	5.5	0	1	0	3.25	0	0	0	65	4	163	1	6.69	4.46	3.63	3.3	20	30	13.8	14.4	26.9	43.3	48.8	35.4
2	661	0.574319	4	5.5	0	2	0	3	1	1	1	52	5	168	1	5.31	6.06	3.47	3.36	40	870	13.5	15.3	29.2	38.9	39.9	30.6
2	664	0.0168616	5	6.5	0	1	0	3.5	0	0	0	72	4	169	1	4.95	5.39	3.46	3.63	30	20	14.7	13.4	35.5	32.7	51.9	56.9
2	665	0.490625	1	2.5	0	1	0	3.25	0	0	0	57	5	170	1	3.86	5.08	3.31	3.5	20	290	17.7	15.1	21.5	22.9	25.8	53.5
2	668	0.661409	5	7.2	0	1	1	3	0	0	0	52	6	170	1	4.1	5.7	3.42	2.83	30	60	13.4	12.6	19.3	51.2	32	40.1
2	669	0.926396	2	3.5	0	1	0	3.5	0	0	0	51	4	171	1	7.51	5.52	4.02	3.3	580	50	19.8	11.8	30.9	45.1	28	26.1
2	672	0.871218	3	4.4	0	1	0	2.75	0	0	0	55	5	171	1	4.64	3.89	3.05	3.63	90	130	12.2	16.1	18.4	62.9	45.1	30.2
2	673	0.821343	5	7.3	0	1	0	3	0	0	0	72	3	172	1	8.28	4.75	3.78	2.79	160	10	10.8	16	17.9	26	47.7	42.6
2	676	0.701102	5	6.8	0	1	0	3	0	1	1	56	3	173	1	5.2	5.23	3.79	3.6	10	60	14.2	17.4	19.4	34	63.1	41.4
2	677	0.410912	2	3.8	0	2	0	3.5	0	0	0	59	4	175	1	4.6	6.83	3.19	3.34	50	10	16.2	15.7	25.7	24.3	44.6	40.6
2	680	0.0325424	4	5.5	0	1	0	3	0	0	0	58	7	176	1	5.3	5.18	3.76	3.55	30	150	18.2	14.8	21.9	19.5	22	42.8
2	681	0.230279	5	7.2	0	1	0	2.75	0	0	0	54	4	176	1	5.57	4.8	3.88	3.01	150	10	14.3	14.7	30.2	24.6	36.8	46.3
2	684	0.0458562	3	4.3	0	1	0	3	0	0	0	72	5	176	1	4.06	5.36	3.5	3.56	20	446	12.4	20.8	22.6	17.2	62.1	30.5
2	685	0.571108	4	5.5	0	2	0	2.75	0	1	1	84	2	177	1	3.61	4.93	3.22	3.4	20	20	14.2	13.7	30.2	15.6	40	51.3
2	688	0.518061	5	7.5	0	1	0	2.75	0	0	0	53	4	177	1	4.37	4.66	3.72	3.59	80	20	16.1	14.8	26.1	30.4	52.4	35.6
2	689	0.358485	2	3.3	0	1	0	3	0	0	0	57	3	179	1	5	5.32	3.64	3.41	60	20	17.2	17.4	28.1	26.8	34.2	55
2	692	0.396791	2	3.4	0	1	0	3.5	0	0	0	48	4	181	1	5.52	5.12	4.12	3.67	90	100	15.6	14.3	23.2	21.4	23.9	42.9
2	693	0.322209	3	4.8	0	1	0	3.5	1	1	1	79	3	182	1	4.84	6.33	3.62	5.13	140	160	15.2	14.9	26.2	27.1	31.2	38.5
2	696	0.280692	5	7.3	0	1	0	3	0	0	0	59	5	184	1	5.57	5.46	3.86	3.72	70	60	16.4	16.2	32.2	47.2	36.2	22.3
2	697	0.85135	6	7.8	0	1	0	3.5	0	0	0	56	5	184	1	4.5	4.7	3.4	3.38	90	50	16.5	10.8	25.6	28.3	23.8	44.1
2	700	0.295129	5	7.8	0	1	0	3.5	0	0	0	58	3	189	1	3.99	4.31	3.64	3.11	30	610	14.1	12	15.9	15.4	52.5	46.8
2	701	0.725426	2	4.5	0	2	1	3	0	0	0	102	4	189	1	4.4	5.03	3.45	3.25	120	20	15.7	15	41	16.1	38.8	41.2
2	704	0.933457	3	4.5	0	1	0	3.5	0	0	0	55	2	190	1	5.97	6.01	3.51	3.91	30	640	14.3	14.5	36.2	15.8	22	31.3
2	705	0.86037	3	4.7	0	1	0	3	0	0	0	51	3	194	1	3.66	4.88	4.2	3.65	20	70	16.7	15.5	52.4	28.8	57.4	48.8
2	708	0.88789	1	2.4	0	1	0	3	1	1	1	107	4	197	1	7.18	4.67	3.25	3.18	100	10	11.6	15.2	46.1	20.1	43.9	41.2
2	709	0.239702	1	2.5	0	1	0	3.25	1	0	1	58	4	201	1	6.64	4.87	3.17	3.53	112	130	16.2	10.9	39.9	39.6	40.5	21.4
2	712	0.217638	2	3.6	0	2	1	3.5	0	1	1	54	6	201	1	3.92	3.82	3.12	3.23	30	490	10.9	12.4	37	23.3	33.1	45.4
2	713	0.190812	3	4.7	0	1	0	3	0	0	0	54	3	208	1	5.3	5.96	3.29	3.45	30	70	17.5	14.3	39	21.3	30.5	58.8
2	716	0.555897	5	6.3	0	1	0	3	1	0	1	57	5	208	1	3.96	5.05	3.01	3.49	30	30	12.5	12.3	21.2	25.2	58.4	58.4
2	717	0.837069	4	6.4	0	1	0	3	0	0	0	54	5	213	1	3.47	5.8	3.22	3.4	90	60	13.4	11.2	22.7	27.4	41.4	29.7
2	720	0.776251	4	6.3	0	1	0	3.5	0	0	0	68	6	214	1	5.83	4.77	2.91	3.3	10	264	15	15	21.9	30.8	43.6	39.1
2	721	0.65465	3	4.9	0	1	0	3	0	0	0	74	5	214	1	5.68	4.93	3.27	3.9	220	90	17.2	12.1	31.5	23.1	33.9	46.5
2	724	0.863498	5	7.7	0	2	0	3	1	1	1		4	215	1	4.46	3.31	3.41	3.93	90	90	16.7	9.4	25.8	22.5	44.4	52.7
2	725	0.329965	4	5.5	0	1	0	3.5	0	0	0	59	4	216	1	4.26	7.5	3.52	3.4	110	50	10.5	8.8	15.9	13.5	49.1	63.9
2	728	0.903429	3	4.5	0	1	0	3.25	0	0	0	56	5	216	1	5.29	5.98	3.08	3.3	40	100	14.9	9.4	24.6	22.7	51.1	36.2
2	729	0.619797	5	7.3	0	1	0	3.5	0	0	0	53	4	222	1	3.68	5.66	3.34	3.7	40	30	12.5	6.2	22.2	32.5	52.3	39.5
2	732	0.606189	2	3.4	0	1	0	3.5	0	0	0	59	6	224	1	5.23	4.43	3.64	3.29	30	20	12.3	5.8	38.4	22.2	35.5	32.3
2	733	0.53055	5	6.8	1	1	0	3	0	0	0	73	7	228	1	3.84	6.06	4.17	3.18	220	50	15.7	7.5	42.2	18.8	32.6	53.6
2	736	0.659943	1	2.5	0	1	0	2.75	1	1	1	48	7	228	1	8.07	5.47	3.25	3.22	450	70	17.4	9.8	44.5	13.7	22.6	41
2	737	0.636389	1	2.5	0	2	0	3	1	0	1	47	7	232	1	4.31	4.65	3.43	3.39	20	30	15.7	6.2	12.2	24.7	44.5	22
2	740	0.780164	2	3.5	0	2	0	3	1	1	1	53	5	232	1	4.45	5.05	3.33	3.16	50	50	15.2	5	37.2	20.5	36.2	30.2
2	741	0.679943	3	4.6	0	3	1	3	0	1	1	53	7	232	1	2.78	5.5	3.35	3.89	30	120	14.1	5.1	21	27.1	49.9	25.7
2	744	0.403965	3	4.3	0	1	0	3.25	0	0	0	74	4	235	1	4.91	2.71	3.45	2.91	100	190	13.9	5	17	26.6	38.9	50
2	745	0.0909398	5	6.8	0	1	0	3	1	1	1	49	5	241	1	6.14	5.34	3.05	3.08	30	90	14.3	9	18	15.5	48.6	49.2
2	748	0.455753	1	2.5	0	1	0	3.25	0	0	0	75	5	242	1	4.25	4.56	3.16	3.19	80	172	17.8	10	19.8	18.9	20.9	64.8
2	749	0.513055	5	6.8	0	1	0	3	1	0	1	55	4	256	1	4.45	4.98	3.31	3.13	40	180	15	12	28.2	32.8	51.1	64.7
2	752	0.0162694	2	3.8	0	1	0	3	1	1	1	52	5	261	1	4.87	9.05	3.41	3.05	30	20	14.7	19.7	27.2	15.7	40.8	47.6
2	753	0.41048	1	2.4	0	1	0	2.75	0	0	0	62	6	263	1	1.85	6.12	3.33	3.31	20	690	15.5	8.7	22.3	42.4	41.1	49.6
2	756	0.406785	5	6.8	0	1	0	4	0	0	0	63	5	266	1	4.17	7	3.48	4.75	60	60	14.1	10.2	27.7	18.7	44.3	41.8
2	757	0.155527	2	3.7	0	1	0	3	0	0	0	60	7	276	1	3.86	5.88	3.26	3.36	40	230	13.2	7.3	16.4	33.8	38.4	40.7
2	760	0.588483	1	2.4	0	1	0	3	0	0	0	58	3	276	1	3.9	4.7	3.22	3.23	30	60	12.8	14.1	27.9	33.4	43.3	45.5
2	761	0.906844	3	4.5	0	1	0	3	0	0	0	69	5	276	1	4.71	6.56	3.22	3.3	20	850	15	6.4	39.6	32.3	19.5	50.1
2	764	0.99508	3	4.7	0	1	0	4	0	1	1	72	4	291	1	5.31		4.26		100	234	18.4	12	18	35.4	42.7	24.8
2	765	0.150067	2	3.7	0	1	0	3.5	0	0	0	69	5	291	1	3.15	5.65	3.8	2.85	30	60	11.2	10.3	24.9	38.9	44.9	54.3
2	768	0.0590799	1	2.4	0	1	0	4	0	1	1	73	6	300	1	4.55	2.45	3.4	3.41	30	20	14.1	8.9	22.4	24.3	33.6	53.7
2	769	0.525953	3	4.3	0	1	0	3	0	0	0	60	6	303	1	3.66	4.88	3.02	3.83	20	180	15.4	11.7	26.8	19.5	46.6	46.6
2	772	0.726228	1	2.6	0	3	1	3	1	1	1	59	5	-	0	4.15	4.68	3.54	3.57	70	70	12.8	9.7	19.9	24.6	47.3	53.3
2	773	0.34225	3	4.3	0	1	0	2.75	0	0	0	58	2	-	0	4.91	5.69	3.52	3.11	40	10	13.4	7.3	25.2	17.2	41.3	50.7
2	776	0.504222	5	7.5	0	1	0	2.75	0	0	0	92	4	-	0	5.16	6.1	4.29	3.22	220	90	14.6	10.9	28.7	15.6	53.3	46.1
2	777	0.260471	5	6.5	0	1	1	3	0	1	1	57	7	-	0	4.35	3.11	3.42	3.18	780	20	13.4	7.2	14	30.4	48.4	22.5
2	780	0.0192917	3	4.7	0	1	0	2.75	0	0	0	57	2	-	0	4.7	5.01	4.19	3.32	70	170	12.7	11.1	44.2	26.8	39.7	54.8
2	781	0.982059	2	3.3	0	1	0	3	0	0	0	57	3	-	0	4.33	5.08	2.88	3.98	10	30	17.4	13.5	30	21.4	51.7	46.7
2	784	0.15432	5	7.5	0	1	0	3.5	0	0	0	56	3	-	0	4.08	6.29	3.1	2.82	240	100	13.7	13	18.5	27.1	40.6	46.7
2	785	0.868074	3	4.7	0	1	0	2.75	0	0	0	56	7	-	0	2.8	4.15	3.28	3.53	70	50	15.1	9.3	19	47.2	29.7	43.4
2	788	0.568769	3	4.7	0	1	0	2.75	1	1	1	60	5	-	0	4.97	2.16	4.15	3.16	60	40	14.5	8.9	15.9	28.3	38.5	45.1
2	789	0.415215	1	2.5	0	1	0	3	0	1	1	60	4	-	0	4.31	4.56	3.43	3.36	20	20	13.3	10.6	38.8	15.4	49.8	23.7
2	792	0.0796011	5	6.7	0	1	0	4	0	0	0	59	5	-	0	4.5	5.34	3.41	3.58	440	80	14.9	6.1	25.7	16.1	43.9	42.4
2	793	0.0677635	1	2.5	0	2	0	3.5	0	0	0	59	3	-	0	5.03	3.96	3.05	3.75	207	80	14	8.5	35.2	15.8	45.6	31.5
2	796	0.48314	3	4.3	0	1	0	3.25	0	0	0	59	7	-	0	4.83	5.11	3.71	3.62	170	30	14.3	7.9	27.5	28.8	52.3	43.6
2	797	0.310225	3	4.4	0	1	0	3.5	0	0	0	54	3	-	0	5.39	4.08	3.27	3.09	10	20	17.2	7.4	27.8	20.1	49.1	48.7
2	800	0.179984	1	2.4	0	1	0	3	0	0	0	54	8	-	0	4.82	5.25	4.17	3.23	30	20	11	10.9	22.4	39.6	29.4	54
2	801	0.0645224	1	2.6	0	1	0	3	1	1	1	60	7	-	0	4.69	4.71	3.37	3.97	20	140	14.4	12.3	21.1	23.3	50.3	25.9
2	804	0.612551	3	4.3	0	1	0	3.5	0	0	0	59	8	-	0	5.06	4.43	3.68	3.66	130	20	13.4	7.2	20.8	21.3	31.2	43.5
2	805	0.970137	2	3.3	0	1	0	3.5	0	0	0	57	5	-	0	4.6	5.86	2.76	3.37	143	240	15.8	11.1	21.3	25.2	39.8	26.1
2	808	0.563293	5	6.8	0	2	0	4	1	0	1	57	9	-	0	4.62	4.77	3.24	4.03	10	110	14.3	13.5	22.7	27.4	30	25.2
2	809	0.969817	5	7	0	1	0	3.5	0	0	0	56	5	-	0	4.68	5.45	3.16	3.68	40	20	12.2	13	25.2	30.8	26.3	23.7
2	812	0.548066	3	4.3	0	1	0	3.5	0	0	0	56	6	-	0	4.26	5.64	3.88	3.92	80	80	12	9.3	19.9	23.1	29.2	37.1
2	813	0.0668168	5	6.9	0	1	0	3.5	0	0	0	55	3	-	0	3.61	4.16	3.13	2.96	210	230	13.7	8.9	22.8	22.5	21.7	31.2
2	816	0.628307	1	2.8	0	1	0	3	0	1	1	54	5	-	0	4	6.21	3.25	3.33	30	30	12.8	10.6	20.8	13.5	18.2	46.4
2	817	0.591794	1	2.8	0	1	0	3	0	0	0	54	5	-	0	4.65	4.79	4.52	3.75	50	20	12.6	6.1	21.9	22.7	25.5	34.7
2	820	0.102241	2	3.7	0	1	1	3.5	0	0	0	60	4	-	0	3.96	4.4	2.97	3.35	20	50	14.9	8.5	38.7	32.5	23.6	32
2	821	0.12874	3	4.7	0	1	0	3	0	0	0	59	5	-	0	4.67	3.79	3.38	3.48	151	110	14.9	7.9	20.2	22.2	32.5	25.9
2	824	0.851236	4	5.2	0	1	0	3	0	0	0	59	5	-	0	3.64	4.47	3.05	3.3	70	40	10.3	12.7	16.6	18.8	23.6	32.5
2	825	0.435134	1	2.6	0	1	0	3.5	0	0	0	58	5	-	0	3.65	3.4	3.08	2.98	460	10	11.2	13.8	47.5	13.7	34.1	37.7
2	828	0.305865	5	6.9	0	2	0	3.5	0	1	1	58	1	-	0	4.38	4.45	2.97	3.66	10	30	15.7	13.5	40	24.7	36	39.9
2	829	0.521617	1	2.3	0	1	0	3	0	0	0	58	4	-	0	4.42	3.95	3.83	2.84	50	60	17.1	13	19.4	20.5	20.1	65
2	832	0.750144	4	5.6	0	1	0	3.5	0	0	0	58	5	-	0	4.65	4.14	3.08	3.18	30	340	12.6	9.3	23.6	27.1	30.2	27.5
2	833	0.920626	4	6.4	0	1	0	3	1	1	1	57	5	-	0	3.59	4.16	3.02	3.37	150	20	8	8.9	19.9	26.6	37.5	36.6
2	836	0.40759	2	3.8	0	2	0	3	0	0	0	56	3	-	0	3.52	4.23	4.1	3.21	80	90	11.8	10.6	22.9	15.5	30.2	30.6
2	837	0.772737	5	7.1	0	2	0	3	0	0	0	56	5	-	0	4.7	2.53	3.26	3.49	256	40	16.1	6.1	13.2	18.9	34.1	54.6
2	840	0.209287	2	3.3	0	1	0	2.75	0	0	0	56	5	-	0	6.11	4.79	3.15	3.9	20	40	13.7	11.8	28.1	32.8	39.8	42.3
2	841	0.747828	5	6.8	0	2	1	3	1	1	1	54	4	-	0	5.19	4.03	3.23	2.82	50	170	15.8	15.8	29	15.7	34.2	42.4
2	844	0.309416	4	5.5	0	1	0	3	0	0	0	66	6	-	0	5.7	5.07	3.37	3.82	50	110	10.8	15.6	25.2	42.4	23.2	28
2	845	0.173745	6	7.9	0	1	0	3	0	0	0	65	4	-	0	3.72	4.37	3.07	4.19	440	50	11.1	12.1	10.6	18.7	29.1	42.2
2	848	0.250341	2	3.3	0	1	0	3	0	0	0	63	1	-	0	5.22	7.4	2.96	3.62	100	50	14.5	13.7	27.9	33.8	48.6	49.5
2	849	0.963188	6	7.8	0	1	0	3.5	1	0	1	63	2	-	0	3.79	3.65	3.15	3.53	70	30	16.4	9	26.9	33.4	44.7	49
2	852	0.876375	2	3.5	0	1	0	3	0	0	0	63	3	-	0	8.98	5.69	2.71	3.62	380	125	15.5	12.1	32	32.3	17.2	29.2
2	853	0.861323	5	6.8	0	1	1	3	0	0	0	50	7	-	0	6.32	4.09	3.23	3.35	40	10	15.1	14	45.1	35.4	31.8	39
2	857	0.221734	5	7.4	0	1	0	3.5	0	0	0	54	5	-	0	4.81	2.36	4.16	3.48	190	10	15.8	13.1	17.5	38.9	42.9	36.4
2	858	0.823432	1	2.5	0	1	0	2.75	0	1	1	73	3	-	0	4.61	3.57	3	3.17	40	105	14.5	8.4	19.7	21.7	29.8	44.4
2	861	0.480757	1	2.4	1	1	0	2.75	0	0	0	56	5	-	0	6.14	4.55	3.53	3.58	80	40	14.7	10.6	22.6	28.7	21.2	42.1
2	862	0.548884	3	4.6	0	1	0	3.5	0	0	0	54	2	-	0	4.71	4.67	3.26	3.46	256	540	16.4	11.8	23.5	25.5	31.7	37.9
2	865	0.634903	5	7.1	0	1	0	3	0	1	1	71	7	-	0	4.36	3.92	3.56	3.45	20	20	13.7	18.4	18.3	27.6	30.4	32.8
2	866	0.0450815	3	4.4	0	1	0	2.75	0	0	0	69	5	-	0	4.44	5.85	3.08	3.58	180	630	13.3	13.9	21.8	15.9	29.8	32.8
2	869	0.65984	1	2.5	0	1	0	3	0	0	0	69	5	-	0	7.08	4.07	3.43	3.28	20	10	12.2	14.9	17.6	32.8	28.6	28.3
2	870	0.760439	6	7.9	0	2	1	3	0	0	0	69	5	-	0	4.83	3.7	2.74	2.93	30	20	15.4	14.8	24	20.5	31.8	35.8
2	873	0.995081	4	6.8	0	1	0	3.25	0	1	1	58	7	-	0	3.82	3.26	3.38	3.05	90	120	11.6	13.6	19.6	17.3	41.2	38.9
2	874	0.428594	1	2.5	0	1	0	3.25	0	0	0	55	4	-	0	4.32	5.92	3.42	3.31	20	340	11.6	15.2	28.2	19.7	31.6	29.1
2	877	0.55596	3	4.5	0	1	0	3	0	1	1	74	5	-	0	4.73	3.75	3.54	2.99	120	10	17.5	12.5	47.4	25.2	39.6	40.2
2	878	0.360391	3	4.5	0	1	0	3.5	0	0	0	55	5	-	0	4.67	5.12	3.52	3.03	30	70	13.3	16	49.1	31.4	38.9	22.2
2	881	0.151146	3	4.3	0	1	0	3	0	0	0	56	6	-	0	4.59	4.3	4.47	2.79	180	340	15.8	13.6	18.2	26.8	18.9	47
2	882	0.288718	1	2.5	0	1	0	3	0	0	0	54	4	-	0	6.01	4.85	3.56	3.36	50	240	12.4	15.8	21	27.6	29.8	33.4
2	885	0.795323	5	6.4	0	1	0	3.5	0	0	0	72	4	-	0	3.6	4.64	2.78	4.07	250	50	9	15.9	25	22.4	52.3	22.1
2	886	0.925686	1	2.5	0	1	0	3	0	0	0	53	4	-	0	7.39	5.63	3.87	3.43	80	234	19	12	15.3	24.9	20.1	42.3
2	889	0.66092	4	5.5	0	3	0	2.75	1	1	1	53	6	-	0	5.32	2.33	3.2	3.04	50	120	15.3	15.9	16.7	21.2	32.4	41.3
2	890	0.317254	4	5.5	0	1	0	3	0	0	0	51	5	-	0	6.14	3.68	2.83	3.5	340	40	13.9	13	30	27.8	33.6	25.4
2	893	0.203272	4	6.5	0	1	0	2.75	0	0	0	69	5	-	0	3.79	5.17	3.16	3.09	20	20	16.7	11	25.4	26.4	42.8	38.6
2	894	0.641328	5	7.3	0	1	0	3.25	0	0	0	56	4	-	0	6.29	4.42	3.37	3.23	200	20	15.3	15.4	18	26.1	51.5	31.4
2	897	0.893041	3	4.3	0	1	0	2.75	0	1	1	50	7	-	0	4.54	4.19	3.45	3.38	120	20	17	18	25.4	29.9	23.2	34.2
2	898	0.480633	3	4.4	1	1	0	2.75	0	0	0	50	7	-	0	4.17	3.81	2.59	3.31	60	30	14.8	17.5	42.1	43	29.8	24.9
2	901	0.0979117	2	3.3	0	1	0	3	0	1	1	72	4	-	0	4.58	3.51	3.75	3.15	180	70	13.8	15.5	22.2	50.7	31.2	33.7
2	902	0.681155	3	4.4	0	1	0	2.75	0	0	0	53	5	-	0	4.54	3.84	3.24	3.41	70	180	13.1	16.2	25.3	42.2	30.7	45.8
2	905	0.0829069	5	7.1	0	1	0	3	0	0	0	50	5	-	0	4.84	5.09	3.5	4.25	30	60	13.7	15.4	19.3	37.9	31.2	43.4
2	906	0.206852	3	4.3	0	1	0	3.25	0	1	1	53	6	-	0	3.94	3.89	2.81	3.64	30	90	12	17.7	28.4	44	29.1	47.2
2	909	0.576976	1	2.5	0	2	0	3	0	0	0	73	5	-	0	4.51	4.49	3.24	3.35	50	390	13.1	8.9	24.3	43.3	42.7	49.2
2	910	0.964749	5	7.5	0	1	0	3.25	0	0	0	76	5	-	0	5.02	4.29	3.74	3.65	60	190	11.7	15.8	23	37.5	26.1	36.1
2	913	0.453668	3	4.4	0	1	0	3	0	0	0	62	6	-	0	3.74	4.79	3.16	3.54	170	40	13.8	11.3	15.3	31.2	29.8	45.8
2	914	0.49211	2	3.5	0	1	0	3.5	0	1	1	56	4	-	0	4.17	4.63	3.29	4.09	580	160	12.1	18.1	24.1	49.8	25.1	45.4
2	917	0.681125	2	3.8	0	1	0	3	0	0	0	53	4	-	0	7.42	4.95	2.95	4.05	676	90	14.9	16.9	20.6	54.2	39.1	46.9
2	918	0.970877	5	7.3	0	1	0	3	0	0	0	58	5	-	0	4.47	5.31	2.83	3.71	60	20	13	14.1	47.6	48	48.6	27.4
2	921	0.45303	5	6.8	0	1	0	3	0	0	0	52	6	-	0	4.53	4.61	3.82	3.88	40	30	16.1	15.2	35.4	39.9	43.1	43.8
2	922	0.774165	3	4.4	0	2	0	3	0	0	0	70	7	-	0	3.12	3.77	2.95	3.31	80	20	12.3	14.5	27	50.4	34.3	41
2	925	0.846232	1	2.4	0	1	0	2.75	0	0	0	57	6	-	0	4.9	4.21	3.7	3.49	50	200	11.1	16.8	27.1	28.8	30	41.1
2	926	0.642002	3	4.6	0	1	0	2.75	0	1	1	56	7	-	0	3.46	4.27	3.77	3.29	40	30	12.3	15.3	24.2	38.4	22.5	41.1
2	929	0.280483	2	3.3	0	1	0	2.75	0	0	0	70	4	-	0	4.41	4.22	3.85	3.66	100	20	11.6	13.6	16.2	42.8	28.2	51.7
2	930	0.302048	1	2.4	0	1	0	3	0	0	0	70	6	-	0	3.12	3.27	3.37	3.35	50	110	10.1	16.8	25.5	42.3	44.8	35
2	933	0.265514	1	2.6	0	1	0	3	0	1	1	67	6	-	0	3.54	4.96	3.25	3.26	50	70	12.7	13.6	36.9	22.5	53.3	45.4
2	934	0.853396	1	2.4	0	1	0	3.5	0	0	0	53	4	-	0	4.25	5.26	3.13	3.29	30	70	10.4	16.9	43.8	48.6	28.3	40.5
2	937	0.596176	5	7.3	0	1	1	3.5	1	1	1	70	7	-	0	5.37	3.95	3.25	3	660	50	12.6	12.9	36	32.1	28.1	37.2
2	938	0.659388	5	6.8	0	2	0	3	0	1	1	51	5	-	0	4.08	4.02	3.11	3.04	120	110	11.1	17.9	30.1	43.8	26.6	42.2
2	941	0.419663	5	7.3	0	1	0	3.5	0	0	0	50	6	-	0	4.7	4.09	3.41	3.16	50	50	14.7	13.4	30	36.2	57.2	35.1
2	942	0.835606	4	6	0	1	0	3.5	0	0	0	54	6	-	0	4.84	6.28	3.77	3.64	10	160	11.7	15.8	25.4	22.5	46.5	35
2	945	0.870219	3	3.9	0	0	0	3	0	0	0	69	5	-	1	3.94	3.97	3.85	3.28	50	40	13.8	16.1	42.1	25.5	40	39.6
